# Supplementary material for: Discrete phenotypes are not underpinned by genome-wide genetic differentiation in the squat lobster Munida gregaria (Crustacea: Decapoda: Munididae): a multi-marker study covering the Patagonian shelf
Source: BMC Evol Biol. 2016 Dec 1;16:258. doi: 10.1186/s12862-016-0836-4 (PMC5131467; doi:10.1186/s12862-016-0836-4)
Supplement: Additional file 7: — Data S1. Cytochrome c oxidase subunit I (COI) sequence alignment file. (NEXUS 59 kb) [file 12862_2016_836_MOESM7_ESM.nexus]

#NEXUS
begin data;
	dimensions ntax=96 nchar=618;
	format datatype=dna missing=? gap=-;
matrix
Msu_W500_PD_TdF   AGTGTTTAAATTTCGGTCTGTTAATAATATAGTAATAGCTCCTGCTAATACTGGTAAAGATAGAAGAAGTAAAATAGCTGTAATAAAAACAGATCATACAAATAAAGGTATGCGATCTATTGTTATACCAGAGGGTCGTATATTAATAACTGTTGTTATAAAATTAACTGCACCTAAAATAGAAGACACCCCAGCGAGATGTAGAGAAAAAATACCTAAATCAACAGATGCTCCTGCATGAGCAATACCTGCAGCTAAAGGAGGATAAACTGTTCAACCTGTACCAACACCTCTTTCAACTATACCTCTTATAAGAAGGAGAGTTAAAGATGGAGGTAGAAGTCAAAACCTTATATTATTTATTCGAGGAAAAGCTATATCAGGTGCTCCTAATATAAGAGGAACAAGTCAGTTACCAAAACCACCAATTATAATAGGTATAACTATAAAAAAAATTATAACAAAAGCATGAGCAGTTACAATAACATTATAAATCTGATCATCTCCAATTAAACTTCCTGGTTGTCCTAATTCAGCTCGAATAATTAACCTTAAAGATGTTCCTACTATTCCTGCTCAAGCACCAAAAATAAAATATAAAGTACCAATATCTTTATG
Msu_W505_BG_TdF   AGTGTTTAAATTTCGGTCTGTTAATAATATAGTAATAGCTCCTGCTAATACTGGTAAAGATAGAAGAAGTAAAATAGCTGTAATAAAAACAGATCATACAAATAAAGGTATACGATCTATTGTTATACCAGAGGGTCGTATATTAATAACTGTTGTTATAAAATTAACTGCACCTAAAATAGAAGACACCCCAGCGAGATGTAGAGAGAAAATACCTAAATCAACAGATGCTCCTGCATGAGCAATACCTGCAGCTAAAGGAGGATAAACTGTTCAACCTGTACCAACACCTCTTTCAACTATACCTCTTATAAGAAGGAGAGTTAAAGATGGAGGTAGAAGTCAAAACCTTATATTATTTATTCGAGGAAAAGCTATATCAGGTGCTCCTAATATAAGAGGAACAAGTCAGTTACCAAAACCACCAATTATAATAGGTATGACTATAAAAAAAATTATAACAAAAGCATGAGCAGTTACAATAACATTATAAATCTGATCATCTCCAATTAAACTTCCTGGTTGTCCTAATTCAGCTCGAATAATTAACCTTAAAGATGTTCCTACTATTCCTGCTCAAGCACCAAAAATAAAATATAAAGTACCAATATCTTTATG
Msu_W512_BN_TdF   AGTGTTTAAATTTCGGTCTGTTAATAATATAGTAATAGCTCCTGCTAATACTGGTAAAGATAGAAGAAGTAAAATAGCTGTAATAAAAACAGATCATACAAATAAAGGTATACGATCTATTGTTATACCAGAGGGTCGTATATTAATAACTGTTGTTATAAAATTAACTGCACCTAAAATAGAAGACACCCCAGCGAGATGTAGAGAAAAAATACCTAAATCAACAGATGCTCCTGCATGAGCAATACCTGCAGCTAAAGGAGGATAAACTGTTCAACCTGTACCAACACCTCTTTCAACTATACCTCTTATAAGAAGGAGAGTTAAAGATGGAGGTAGAAGTCAAAACCTTATATTATTTATTCGAGGAAAAGCTATATCAGGTGCTCCTAATATAAGAGGAACAAGTCAGTTACCAAAACCACCAATTATAATAGGTATAACTATAAAAAAAATTATAACAAAAGCATGAGCAGTTACAATAACATTATAAATCTGATCATCTCCAATTAAACTTCCTGGTTGTCCTAATTCAGCTCGAATAATTAACCTTAAAGATGTTCCTACTATTCCTGCTCAAGCACCAAAAATAAAATATAAAGTACCAATATCTTTATG
Msu_W516_Pt.E_TdF AGTATTTAAATTTCGGTCTGTTAATAATATAGTAATAGCTCCTGCTAATACTGGTAAAGATAGAAGAAGTAAAATAGCTGTAATAAAAACAGATCATACAAATAAAGGTATACGATCTATTGTTATACCAGAGGGTCGTATATTAATAACTGTTGTTATAAAATTAACTGCACCTAAAATAGAAGATACCCCAGCGAGATGTAGAGAAAAAATACCTAAATCAACAGATGCTCCTGCATGAGCAATACCTGCAGCTAAAGGAGGATAAACTGTTCAACCTGTACCAACACCTCTTTCAACTATACCTCTTATAAGAAGGAGAGTTAAAGATGGAGGTAGAAGCCAAAACCTTATATTATTTATTCGAGGAAAAGCTATATCAGGTGCTCCTAATATAAGAGGAACAAGTCAGTTACCAAAACCACCAATTATAATAGGTATAACTATAAAAAAAATTATAACAAAAGCATGAGCAGTTACAATAACATTATAAATCTGATCATCTCCAATTAAACTTCCTGGTTGTCCTAATTCAGCTCGAATAATTAACCTTAAAGATGTTCCTACTATTCCTGCTCAAGCACCAAAAATAAAATATAAAGTACCAATATCTTTATG
MsuW525_BI_TdF    AGTGTTTAAATTTCGGTCTGTTAATAATATAGTAATAGCTCCTGCTAATACTGGTAAAGATAGAAGAAGTAAAATAGCTGTAATAAAAACAGATCATACAAATAAAGGTATACGATCTATTGTTATACCAGAGGGTCGTATATTAATAACTGTTGTTATAAAATTAACTGCACCTAAAATAGAAGACACCCCAGCGAGATGTAGAGAAAAAATACCTAAATCAACAGATGCTCCTGCATGAGCAATACCTGCAGCTAAAGGAGGATAAACTGTTCAACCTGTACCAACACCTCTTTCAACTATACCTCTTATAAGAAGGAGAGTTAAAGATGGAGGTAGAAGTCAAAACCTTATATTATTTATTCGAGGAAAAGCTATATCAGGTGCTCCTAATATAAGAGGAACAAGTCAGTTACCAAAACCACCAATTATAATAGGTATAACTATAAAAAAAATTATAACAAAAGCATGAGCAGTTACAATAACATTATAAATCTGATCATCTCCAATTAAACTTCCTGGTTGTCCTAATTCAGCTCGAATAATTAACCTTAAAGATGTTCCTACTATTCCTGCTCAAGCACCAAAAATAAAATATAAAGTACCAATATCTTTATG
MsuW528_BV_TdF    AGTGTTTAAATTTCGGTCTGTTAATAATATAGTAATAGCTCCTGCTAATACTGGTAAAGATAGAAGAAGTAAAATAGCTGTAATAAAAACAGATCATACAAATAAAGGTATACGATCTATTGTTATACCAGAGGGTCGTATATTAATAACTGTTGTTATAAAATTAACTGCACCTAAAATAGAAGACACCCCAGCGAGATGTAGAGAAAAAATACCTAAATCAACAGATGCTCCTGCATGAGCAATACCTGCAGCTAAAGGAGGATAAACTGTTCAACCTGTACCAACACCTCTTTCAACTATACCTCTTATAAGAAGGAGAGTTAAAGATGGAGGTAGAAGTCAAAACCTTATATTATTTATTCGAGGAAAAGCTATATCAGGTGCTCCTAATATAAGAGGAACAAGTCAGTTACCAAAACCACCAATTATAATAGGTATAACTATAAAAAAAATTATAACAAAAGCATGAGCAGTTACAATAACATTATAAATCTGATCATCTCCAATTAAACTTCCTGGTTGTCCTAATTCAGCTCGAATAATTAACCTTAAAGATGTTCCTACTATTCCTGCTCAAGCACCAAAAATAAAATATAAAGTACCAATATCTTTATG
MsuW537_SO_TdF    AGTGTTTAAATTTCGGTCTGTTAATAATATAGTAATAGCTCCTGCTAATACTGGTAAAGATAGAAGAAGTAAAATAGCTGTAATAAAAACAGATCATACAAATAAAGGTATACGATCTATTGTTATACCAGAGGGTCGTATATTAATAACTGTTGTTATAAAATTAACTGCACCTAAAATAGAAGACACCCCAGCGAGATGTAGAGAAAAAATACCTAAATCAACAGATGCTCCTGCATGAGCAATACCTGCAGCTAAAGGAGGATAAACTGTTCAACCTGTACCAACACCTCTTTCAACTATACCTCTTATAAGAAGGAGAGTTAAAGATGGAGGTAGAAGTCAAAACCTTATATTATTTATTCGAGGAAAAGCTATATCAGGTGCTCCTAATATAAGAGGAACAAGTCAGTTACCAAAACCACCAATTATAATAGGTATAACTATAAAAAAAATTATAACAAAAGCATGAGCAGTTACAATAACATTATAAATCTGATCATCTCCAATTAAACTTCCTGGTTGTCCTAATTCAGCTCGAATAATTAACCTTAAAGATGTTCCTACTATTCCTGCTCAAGCACCAAAAATAAAATATAAAGTACCAATATCTTTATG
MsuW541_SP_TdF    AGTGTTTAAATTTCGGTCTGTTAATAATATAGTAATAGCTCCTGCTAATACTGGTAAAGATAGAAGAAGTAAAATAGCTGTAATAAAAACAGATCACACAAATAAAGGTATGCGATCTATTGTTATACCAGAGGGTCGTATATTAATAACTGTTGTTATAAAATTAACTGCACCTAAAATAGAAGACACCCCAGCGAGATGTAGAGAAAAAATACCTAAATCAACAGATGCTCCTGCATGAGCAATACCTGCAGCTAAAGGAGGATAAACTGTTCAACCTGTACCAACACCTCTTTCAACTATACCTCTTATAAGAAGGAGAGTTAAAGATGGAGGTAGAAGTCAAAACCTTATATTATTTATTCGAGGAAAAGCTATATCAGGTGCTCCTAATATAAGAGGAACAAGTCAGTTACCAAAACCACCAATTATAATAGGTATAACTATAAAAAAAATTATAACAAAAGCATGAGCAGTTACAATAACATTATAAATCTGATCATCTCCAATTAAACTTCCTGGTTGTCCTAATTCAGCTCGAATAATTAACCTTAAAGATGTTCCTACTATTCCTGCTCAAGCACCAAAAATAAAATATAAAGTACCAATATCTTTATG
MgrW703_Hui_NCP   AGTGTTTAAATTTCGGTCTGTTAATAATATAGTAATAGCTCCTGCTAATACTGGTAAAGATAGAAGAAGTAAAATAGCTGTAATAAAAACAGATCATACAAATAAAGGTATACGATCTATTGTTATACCAGAGGGTCGTATATTAATAACTGTTGTTATAAAATTAACTGCACCTAAAATAGAAGACACCCCAGCGAGATGTAGAGAAAAAATACCTAAATCAACAGATGCTCCTGCATGAGCAATACCTGCAGCTAAAGGAGGATAAACTGTTCAACCTGTACCAACACCTCTTTCAACTATACCTCTTATAAGAAGGAGAGTTAAAGATGGAGGTAGAAGTCAAAACCTTATATTATTTATTCGAGGAAAAGCTATATCAGGTGCTCCTAATATAAGAGGAACAAGTCAGTTACCAAAACCACCAATTATAATAGGTATAACTATAAAAAAAATTATAACAAAAGCATGAGCAGTTACAATAACATTATAAATCTGATCATCTCCAATTAAACTTCCTGGTTGTCCTAATTCAGCTCGAATAATTAATCTTAAAGATGTTCCTACTATTCCTGCTCAAGCACCAAAAATAAAATATAAAGTACCAATATCTTTATG
MgrW704_Hui_NCP   AGTGTTTAAATTTCGGTCTGTTAATAATATAGTAATAGCTCCTGCTAATACTGGTAAAGATAGAAGAAGTAAAATAGCTGTAATAAAAACAGATCATACAAATAAAGGTATACGATCTATTGTTATACCAGAGGGTCGTATATTAATAACTGTTGTTATAAAATTAACTGCACCTAAAATAGAAGAGACCCCAGCGAGATGTAGAGAAAAAATACCTAAATCAACAGATGCTCCTGCATGAGCAATACCTGCAGCTAAAGGAGGATAAACTGTTCAACCTGTACCAACACCTCTTTCAACTATACCTCTTATAAGAAGGAGAGTTAAAGATGGAGGTAGAAGTCAAAACCTTATATTATTTATTCGAGGAAAAGCTATATCAGGTGCTCCTAATATAAGAGGAACAAGTCAGTTACCAAAACCACCAATTATAATAGGTATAACTATAAAAAAAATTATAACAAAAGCATGAGCAGTTACAATAACATTATAAATCTGATCATCTCCAATTAAACTTCCTGGTTGTCCTAATTCAGCTCGAATAATTAACCTTAAAGATGTTCCTACTATTCCTGCTCAAGCACCAAAAATAAAATATAAAGTACCAATATCTTTATG
MgrW705_Hui_NCP   AGTGTTTAAATTTCGGTCTGTTAATAATATAGTAATAGCTCCTGCTAATACTGGTAAAGATAGAAGAAGTAAAATAGCTGTAATAAAAACAGATCATACAAATAAAGGTATACGATCTATTGTTATACCAGAGGGTCGTATATTAATAACTGTTGTTATAAAATTAACTGCACCTAAAATAGAAGACACCCCAGCGAGATGTAGAGAAAAAATACCTAAATCAACAGATGCTCCTGCATGAGCAATACCTGCAGCTAAAGGAGGATAAACTGTTCAACCTGTACCAACACCTCTTTCAACTATACCTCTTATAAGAAGGAGAGTTAAAGACGGAGGTAGAAGTCAAAACCTTATATTATTTATTCGAGGAAAAGCTATATCAGGTGCTCCTAATATAAGAGGAACAAGTCAGTTACCAAAACCACCAATTATAATAGGTATAACTATAAAAAAAATTATAACAAAAGCATGAGCAGTTACAATAACATTATAAATCTGATCATCTCCAATTAAACTTCCTGGTTGTCCTAATTCAGCTCGAATAATTAACCTTAAAGATGTTCCTACTATTCCTGCTCAAGCACCAAAAATAAAATATAAAGTACCAATATCTTTATG
MgrW706_Hui_NCP   AGTGTTTAAATTTCGGTCTGTTAATAATATAGTAATAGCTCCTGCTAATACTGGTAAAGATAGAAGAAGTAAAATAGCTGTAATAAAAACAGATCATACAAATAAAGGTATACGATCTATTGTTATACCAGAGGGTCGTATATTAATAACTGTTGTTATAAAATTAACTGCACCTAAAATAGAAGACACCCCAGCGAGATGTAGAGAAAAAATACCTAAATCAACAGATGCTCCTGCATGAGCAATACCTGCAGCTAAAGGAGGATAAACTGTTCAACCTGTACCAACACCTCTTTCAACTATACCTCTTATAAGAAGGAGAGTTAAAGATGGAGGTAGAAGTCAAAACCTTATATTATTTATTCGAGGAAAAGCTATATCAGGTGCTCCTAATATAAGAGGAACAAGTCAGTTACCAAAACCACCAATTATAATAGGTATAACTATAAAAAAAATTATAACAAAAGCATGAGCAGTTACAATAACATTATAAATCTGATCATCTCCAATTAAACTTCCTGGTTGTCCTAATTCAGCTCGAATAATTAACCTTAAAGATGTTCCTACTATTCCTGCTCAAGCACCAAAAATAAAATATAAAGTACCAATATCTTTATG
MgrW707_Hui_NCP   AGTGTTTAAATTTCGGTCTGTTAATAATATAGTAATAGCTCCTGCTAATACTGGTAAAGATAGAAGAAGTAAAATAGCTGTAATAAAAACAGATCATACAAATAAAGGTATACGATCTATTGTTATACCAGAGGGTCGTATATTAATAACTGTTGTTATAAAATTAACTGCACCTAAAATAGAAGACACCCCAGCGAGATGTAGAGAAAAAATACCTAAATCAACAGATGCTCCTGCATGAGCAATACCTGCAGCTAAAGGAGGATAAACTGTTCAACCTGTACCAACACCTCTTTCAACTATACCTCTTATAAGAAGGAGAGTTAAAGATGGAGGTAGAAGTCAAAACCTTATATTATTTATTCGAGGAAAAGCTATATCAGGTGCTCCTAATATAAGAGGAACAAGTCAGTTACCAAAACCACCAATTATAATAGGTATAACTATAAAAAAAATTATAACAAAAGCATGAGCAGTTACAATAACATTATAAATCTGATCATCTCCAATTAAACTTCCTGGTTGTCCTAATTCAGCTCGAATAATTAACCTTAAAGATGTTCCTACTATTCCTGCTCAAGCACCAAAAATAAAATATAAAGTACCAATATCTTTATG
MgrW710_PA_NCP    AGTGTTTAAATTTCGGTCTGTTAATAATATAGTAATAGCTCCTGCTAATACTGGTAAAGATAGAAGAAGTAAAATAGCTGTAATAAAAACAGATCATACAAATAAAGGTATACGATCTATTGTTATACCAGAGGGTCGTATATTAATAACTGTTGTTATAAAATTAACTGCACCTAAAATAGAAGAGACCCCAGCGAGATGTAGAGAAAAAATACCTAAATCAACAGATGCTCCTGCATGAGCAATACCTGCAGCTAAAGGAGGATAAACTGTTCAACCTGTACCAACACCTCTTTCAACTATACCTCTTATAAGAAGGAGAGTTAAAGATGGAGGTAGAAGTCAAAACCTTATATTATTTATTCGAGGAAAAGCTATATCAGGTGCTCCTAATATAAGAGGAACAAGTCAGTTACCAAAACCACCAATTATAATAGGTATAACTATAAAAAAAATTATAACAAAAGCATGAGCAGTTACAATAACATTATAAATCTGATCATCTCCAATTAAACTTCCTGGTTGTCCTAATTCAGCTCGAATAATTAACCTTAAAGATGTTCCTACTATTCCTGCTCAAGCACCAAAAATAAAATATAAAGTACCAATATCTTTATG
MgrW711_PA_NCP    AGTGTTTAAATTTCGGTCTGTTAATAATATAGTAATAGCTCCTGCTAATACTGGTAAAGATAGAAGAAGTAAAATAGCTGTAATAAAAACAGATCATACAAATAAAGGTATACGATCTATTGTTATACCAGAGGGTCGTATATTAATAACTGTTGTTATAAAATTAACTGCACCTAAAATAGAAGACACCCCAGCGAGATGTAGAGAAAAAATACCTAAATCAACAGATGCTCCTGCATGAGCAATACCTGCAGCTAAAGGAGGATAAACTGTTCAACCTGTACCAACACCTCTTTCAACTATACCTCTTATAAGAAGGAGAGTTAAAGATGGAGGTAGAAGTCAAAACCTTATATTATTTATTCGAGGAAAAGCTATATCAGGTGCTCCTAATATAAGAGGAACAAGTCAGTTACCAAAACCACCAATTATAATAGGTATAACTATAAAAAAAATTATAACAAAAGCATGAGCAGTTACAATAACATTATAAATCTGATCATCTCCAATTAAACTTCCTGGTTGTCCTAATTCAGCTCGAATAATTAACCTTAAAGATGTTCCTACTATTCCTGCTCAAGCACCAAAAATAAAATATAAAGTACCAATATCTTTATG
MgrW712_PA_NCP    AGTGTTTAAATTTCGGTCTGTTAATAATATAGTAATAGCTCCTGCTAATACTGGTAAAGATAGAAGAAGTAAAATAGCTGTAATAAAAACAGATCATACAAATAAAGGTATACGATCTATTGTTATACCAGAGGGTCGTATATTAATAACTGTTGTTATAAAATTAACTGCACCTAAAATAGAAGACACCCCAGCGAGATGTAGAGAAAAAATACCTAAATCAACAGATGCTCCTGCATGAGCAATACCTGCAGCTAAAGGAGGATAAACTGTTCAACCTGTACCAACACCTCTTTCAACTATACCTCTTATAAGAAGGAGAGTTAAAGATGGAGGTAGAAGTCAAAACCTTATATTATTTATTCGAGGAAAAGCTATATCAGGTGCTCCTAATATAAGAGGAACAAGTCAGTTACCAAAACCACCAATTATAATAGGTATAACTATAAAAAAAATTATAACAAAAGCATGAGCAGTTACAATAACATTATAAATCTGATCATCTCCAATTAAACTTCCTGGTTGTCCTAATTCAGCTCGAATAATTAACCTTAAAGATGTTCCTACTATTCCTGCTCAAGCACCAAAAATAAAATATAAAGTACCAATATCTTTATG
MgrW043_12OT12_FI AGTGTTTAAATTTCGGTCTGTTAATAATATAGTAATAGCTCCTGCTAATACTGGTAAAGATAGAAGAAGTAAAATAGCTGTAATAAAAACAGATCATACAAATAAAGGTATACGATCTATTGTTATACCAGAGGGTCGTATATTAATAACTGTTGTTATAAAATTAACTGCACCTAAAATAGAAGACACCCCAGCGAGATGTAGAGAAAAAATACCTAAATCAACAGATGCTCCTGCATGAGCAATACCTGCAGCTAAAGGAGGATAAACTGTTCAACCTGTACCAACACCTCTTTCAACTATACCTCTTATAAGAAGGAGAGTTAAAGATGGAGGTAGAAGTCAAAACCTTATATTATTTATTCGAGGAAAAGCTATATCAGGTGCTCCTAATATAAGAGGAACAAGTCAGTTACCAAAACCACCAATTATAATAGGTATAACTATAAAAAAAATTATAACAAAAGCATGAGCAGTTACAATAACATTATAAATCTGATCATCTCCAATTAAACTTCCTGGTTGTCCTAATTCAGCTCGAATAATTAACCTTAAAGATGTTCCTACTATTCCTGCTCAAGCACCAAAAATAAAATATAAAGTACCAATATCTTTATG
MgrW149_13OT13_FI AGTGTTTAAATTTCGGTCTGTTAATAATATAGTAATAGCTCCTGCTAATACTGGTAAAGATAGAAGAAGTAAAATAGCTGTAATAAAAACAGATCATACAAATAAAGGTATACGATCTATTGTTATACCAGAGGGTCGTATATTAATAACTGTTGTTATAAAATTAACTGCACCTAAAATAGAAGACACCCCAGCGAGATGTAGAGAAAAAATACCTAAATCAACAGATGCTCCTGCATGAGCAATACCTGCAGCTAAAGGAGGATAAACTGTTCAACCTGTACCAACACCTCTTTCAACTATACCTCTTATAAGAAGGAGAGTTAAAGATGGAGGTAGAAGTCAAAACCTTATATTATTTATTCGAGGAAAAGCTATATCAGGTGCTCCTAATATAAGAGGAACAAGTCAGTTACCAAAACCACCAATTATAATAGGTATAACTATAAAAAAAATTATAACAAAAGCATGAGCAGTTACAATAACATTATAAATCTGATCATCTCCAATTAAACTTCCTGGTTGTCCTAATTCAGCTCGAATAATTAACCTTAAAGATGTTCCTACTATTCCTGCTCAAGCACCAAAAATAAAATATAAAGTACCAATATCTTTATG
MgrW109_15OT18_FI AGTGTTTAAATTTCGGTCTGTTAATAATATAGTAATAGCTCCTGCTAATACTGGTAAAGATAGAAGAAGTAAAATAGCTGTAATAAAAACAGATCATACAAATAAAGGTATACGATCTATTGTTATACCAGAGGGTCGTATATTAATAACTGTTGTTATAAAATTAACTGCACCTAAAATAGAAGACACCCCAGCGAGATGTAGAGAAAAAATACCTAAATCAACAGATGCTCCTGCATGAGCAATACCTGCAGCTAAAGGAGGATAAACTGTTCAACCCGTACCAACACCTCTTTCAACTATACCTCTTATAAGAAGGAGAGTTAAAGATGGAGGTAGAAGTCAAAACCTTATATTATTTATTCGAGGAAAAGCTATATCAGGTGCTCCTAATATAAGAGGAACAAGTCAGTTACCAAAACCACCAATTATAATAGGTATAACTATAAAAAAAATTATAACAAAAGCATGAGCAGTTACAATAACATTATAAATCTGATCATCTCCAATTAAACTTCCTGGTTGTCCTAATTCAGCTCGAATAATTAACCTTAAAGATGTTCCTACTATTCCTGCTCAAGCACCAAAAATAAAATATAAAGTACCAATATCTTTATG
MgrW326_16OT19_FI AGTGTTTAAATTTCGGTCTGTTAATAATATAGTAATAGCTCCTGCTAATACTGGTAAAGATAGAAGAAGTAAAATAGCTGTAATAAAAACAGATCATACAAATAAAGGTATACGATCTATTGTTATACCAGAGGGTCGTATATTAATAACTGTTGTTATAAAATTAACTGCACCTAAAATAGAAGACACCCCAGCGAGATGTAGAGAAAAAATACCTAAATCAACAGATGCTCCTGCATGAGCAATACCTGCAGCTAAAGGAGGATAAACTGTTCAACCTGTACCAACACCTCTTTCAACTATACCTCTTATAAGAAGGAGAGTTAAAGATGGAGGTAGAAGTCAAAACCTTATATTATTTATTCGAGGAAAAGCTATATCAGGTGCTCCTAATATAAGAGGAACAAGTCAGTTACCAAAACCACCAATTATAATAGGTATAACTATAAAAAAAATTATAACAAAAGCATGAGCAGTTACAATAACATTATAAATCTGATCATCTCCAATTAAACTTCCTGGTTGTCCTAATTCAGCTCGAATAATTAACCTTAAAGATGTTCCTACTATTCCTGCTCAAGCACCAAAAATAAAATATAAAGTACCAATATCTTTATG
MgrW055_17OT20_FI AGTGTTTAAATTTCGGTCTGTTAATAATATAGTAATAGCTCCTGCTAATACTGGTAAAGATAGAAGAAGTAAAATAGCTGTAATAAAAACAGATCATACAAATAAAGGTATACGATCTATTGTTATACCAGAGGGTCGTATATTAATAACTGTTGTTATAAAATTAACTGCACCTAAAATAGAAGACACCCCAGCGAGATGTAGAGAAAAAATACCTAAATCAACAGATGCTCCTGCATGAGCAATACCTGCAGCTAAAGGAGGATAAACTGTTCAACCTGTACCAACACCTCTTTCAACTATACCTCTTATAAGAAGGAGAGTTAAAGATGGAGGTAGAAGTCAAAACCTTATATTATTTATTCGAGGAAAAGCTATATCAGGTGCTCCTAATATAAGAGGAACAAGTCAGTTACCAAAACCACCAATTATAATAGGTATAACTATAAAAAAAATTATAACAAAAGCATGAGCAGTTACAATAACATTATAAATCTGATCATCTCCAATTAAACTTCCTGGTTGTCCTAATTCAGCTCGAATAATTAACCTTAAAGATGTTCCTACTATTCCTGCTCAAGCACCAAAAATAAAATATAAAGTACCAATATCTTTATG
MgrW343_21OT16_FI AGTGTTTAAATTTCGGTCTGTTAATAATATAGTAATAGCTCCTGCTAATACTGGTAAAGATAGAAGAAGTAAAATAGCTGTAATAAAAACAGATCATACAAATAAAGGTATACGATCTATTGTTATACCAGAGGGTCGTATATTAATAACTGTTGTTATAAAATTAACTGCACCTAAAATAGAAGACACCCCAGCGAGATGTAGAGAAAAAATACCTAAATCAACAGATGCTCCTGCATGAGCAATACCTGCAGCTAAAGGAGGATAAACTGTTCAACCTGTACCAACACCTCTTTCAACTATACCTCTTATAAGAAGGAGAGTTAAAGATGGAGGTAGAAGTCAAAACCTTATATTATTTATTCGAGGAAAAGCTATATCAGGTGCTCCTAATATAAGAGGAACAAGTCAGTTACCAAAACCACCAATTATAATAGGTATAACTATAAAAAAAATTATAACAAAAGCATGAGCAGTTACAATAACATTATAAATCTGATCATCTCCAATTAAACTTCCTGGTTGTCCTAATTCAGCTCGAATAATTAACCTTAAAGATGTTCCTACTATTCCTGCTCAAGCACCAAAAATAAAATATAAAGTACCAATATCTTTATG
MgrW131_12OT15_FI AGTGTTTAAATTTCGGTCTGTTAATAATATAGTAATAGCTCCTGCTAATACTGGTAAAGATAGAAGAAGTAAAATAGCTGTAATAAAAACAGATCACACAAATAAAGGTATGCGATCTATTGTTATACCAGAGGGTCGTATATTAATAACTGTTGTTATAAAATTAACTGCACCTAAAATAGAAGACACCCCAGCGAGATGTAGAGAAAAAATACCTAAATCAACAGATGCTCCTGCATGAGCAATACCTGCAGCTAAAGGAGGATAAACTGTTCAACCTGTACCAACACCTCTTTCAACTATACCTCTTATAAGAAGGAGAGTTAAAGATGGAGGTAGAAGTCAAAACCTTATATTATTTATTCGAGGAAAAGCTATATCAGGTGCTCCTAATATAAGAGGAACAAGTCAGTTACCAAAACCACCAATTATAATAGGTATAACTATAAAAAAAATTATAACAAAAGCATGAGCAGTTACAATAACATTATAAATCTGATCATCTCCAATTAAACTTCCTGGTTGTCCTAATTCAGCTCGAATAATTAACCTTAAAGATGTTCCTACTATTCCTGCTCAAGCACCAAAAATAAAATATAAAGTACCAATATCTTTATG
MgrW152_13OT13_FI AGTGTTTAAATTTCGGTCTGTTAATAATATAGTAATAGCTCCTGCTAATACTGGTAAAGATAGAAGAAGTAAAATAGCTGTAATAAAAACAGATCATACAAATAAAGGTATACGATCTATTGTTATACCAGAGGGTCGTATATTAATAACTGTTGTTATAAAATTAACTGCACCTAAAATAGAAGACACCCCAGCGAGATGTAGAGAAAAAATACCTAAATCAACAGATGCTCCTGCATGAGCAATACCTGCAGCTAAAGGAGGATAAACTGTTCAACCTGTACCAACACCTCTTTCAACTATACCTCTTATAAGAAGGAGAGTTAAAGATGGAGGTAGAAGTCAAAACCTTATATTATTTATTCGAGGAAAAGCTATATCAGGTGCTCCTAATATAAGAGGAACAAGTCAGTTACCAAAACCACCAATTATAATAGGTATAACTATAAAAAAAATTATAACAAAAGCATGAGCAGTTACAATAACATTATAAATCTGATCATCTCCAATTAAACTTCCTGGTTGTCCTAATTCAGCTCGAATAATTAACCTTAAAGATGTTCCTACTATTCCTGCTCAAGCACCAAAAATAAAATATAAAGTACCAATATCTTTATG
MgrW064_12OT12_FI AGTGTTTAAATTTCGGTCTGTTAATAATATAGTAATAGCTCCTGCTAATACTGGTAAAGATAGAAGAAGTAAAATAGCTGTAATAAAAACAGATCATACAAATAAAGGTATACGATCTATTGTTATACCAGAGGGTCGTATATTAATAACTGTTGTTATAAAATTAACTGCACCTAAAATAGAAGACACCCCAGCGAGATGTAGAGAAAAAATACCTAAATCAACAGATGCTCCTGCATGAGCAATACCTGCAGCTAAAGGAGGATAAACTGTTCAACCTGTACCAACACCTCTTTCAACTATACCTCTTATAAGAAGGAGAGTTAAAGATGGAGGTAGAAGTCAAAACCTTATATTATTTATTCGAGGAAAAGCTATATCAGGTGCTCCTAATATAAGAGGAACAAGTCAGTTACCAAAACCACCAATTATAATAGGTATAACTATAAAAAAAATTATAACAAAAGCATGAGCAGTTACAATAACATTATAAATCTGATCATCTCCAATTAAACTTCCTGGTTGTCCTAATTCAGCTCGAATAATTAACCTTAAAGATGTTCCTACTATTCCTGCTCAAGCACCAAAAATAAAATATAAAGTACCAATATCTTTATG
MgrW120_15OT18_FI AGTGTTTAAATTTCGGTCTGTTAATAATATAGTAATAGCTCCTGCTAATACTGGTAAAGATAGAAGAAGTAAAATAGCTGTAATAAAAACAGATCATACAAATAAAGGTATACGATCTATTGTTATACCAGAGGGTCGTATATTAATAACTGTTGTTATAAAATTAACTGCACCTAAAATAGAAGACACCCCAGCGAGATGTAGAGAAAAAATACCTAAATCAACAGATGCTCCTGCATGAGCAATACCTGCAGCTAAAGGAGGATAAACTGTTCAACCTGTACCAACACCTCTTTCAACTATACCTCTTATAAGAAGGAGAGTTAAAGATGGAGGTAGAAGTCAAAACCTTATATTATTTATTCGAGGAAAAGCTATATCAGGTGCTCCTAATATAAGAGGAACAAGTCAGTTACCAAAACCACCAATTATAATAGGTATAACTATAAAAAAAATTATAACAAAAGCATGAGCAGTTACAATAACATTATAAATCTGATCATCTCCAATTAAACTTCCTGGTTGTCCTAATTCAGCTCGAATAATTAACCTTAAAGATGTTCCTACTATTCCTGCTCAAGCACCAAAAATAAAATATAAAGTACCAATATCTTTATG
MgrW158_13OT13_FI AGTGTTTAAATTTCGGTCTGTTAATAATATAGTAATAGCTCCTGCTAATACTGGTAAAGATAGAAGAAGTAAAATAGCTGTAATAAAAACAGATCATACAAATAAAGGTATACGATCTATTGTTATACCAGAGGGTCGTATATTAATAACTGTTGTTATAAAATTAACTGCACCTAAAATAGAAGACACCCCAGCGAGATGTAGAGAAAAAATACCTAAATCAACAGATGCTCCTGCATGAGCAATACCTGCAGCTAAAGGAGGATAAACTGTTCAACCTGTACCAACACCTCTTTCAACTATACCTCTTATAAGAAGGAGAGTTAAAGATGGAGGTAGAAGTCAAAACCTTATATTATTTATTCGAGGAAAAGCTATATCAGGTGCTCCTAATATAAGAGGAACAAGTCAGTTACCAAAACCACCAATTATAATAGGTATAACTATAAAAAAAATTATAACAAAAGCATGAGCAGTTACAATAACATTATAAATCTGATCATCTCCAATTAAACTTCCTGGTTGTCCTAATTCAGCTCGAATAATTAACCTTAAAGATGTTCCTACTATTCCTGCTCAAGCACCAAAAATAAAATATAAAGTACCAATATCTTTATG
MgrW167_13OT13_FI AGTGTTTAAATTTCGGTCTGTTAATAATATAGTAATAGCTCCTGCTAATACTGGTAAAGATAGAAGAAGTAAAATAGCTGTAATAAAAACAGATCATACAAATAAAGGTATACGATCTATTGTTATACCAGAGGGTCGTATATTAATAACTGTTGTTATAAAATTAACTGCACCTAAAATAGAAGAGACCCCAGCGAGATGTAGAGAAAAAATACCTAAATCAACAGATGCTCCTGCATGAGCAATACCTGCAGCTAAAGGAGGATAAACTGTTCAACCTGTACCAACACCTCTTTCAACTATACCTCTTATAAGAAGGAGAGTTAAAGATGGAGGTAGAAGTCAAAATCTTATATTATTTATTCGAGGAAAAGCTATATCAGGTGCTCCTAATATAAGAGGAACAAGTCAGTTACCAAAACCACCAATTATAATAGGTATAACTATAAAAAAAATTATAACAAAAGCATGAGCAGTTACAATAACATTATAAATCTGATCATCTCCAATTAAACTTCCTGGTTGTCCTAATTCAGCTCGAATAATTAACCTTAAAGATGTTCCTACTATTCCTGCTCAAGCACCAAAAATAAAATATAAAGTACCAATATCTTTATG
MgrW206_16OT19_FI AGTGTTTAAATTTCGGTCTGTTAATAATATAGTAATAGCTCCTGCTAATACTGGTAAAGATAGAAGAAGTAAAATAGCTGTAATAAAAACAGATCATACAAATAAAGGTATACGATCTATTGTTATACCAGAGGGTCGTATATTAATAACTGTTGTTATAAAATTAACTGCACCTAAAATAGAAGACACCCCAGCGAGATGTAGAGAAAAAATACCTAAATCAACAGATGCTCCTGCATGAGCAATACCTGCAGCTAAAGGAGGATAAACTGTTCAACCTGTACCAACACCTCTTTCAACTATACCTCTTATAAGAAGGAGAGTTAAAGATGGAGGTAGAAGTCAAAACCTTATATTATTTATTCGAGGAAAAGCTATATCAGGTGCTCCTAATATAAGAGGAACAAGTCAGTTACCAAAACCACCAATTATAATAGGTATAACTATAAAAAAAATTATAACAAAAGCATGAGCAGTTACAATAACATTATAAATCTGATCGTCTCCAATTAAACTTCCTGGTTGTCCTAATTCAGCTCGAATAATTAACCTTAAAGATGTTCCTACTATTCCTGCTCAAGCACCAAAAATAAAATATAAAGTACCAATATCTTTATG
MgrW253_17OT20_FI AGTGTTTAAATTTCGGTCTGTTAATAATATAGTAATAGCTCCTGCTAATACTGGTAAAGATAGAAGAAGTAAAATAGCTGTAATAAAAACAGATCATACAAATAAAGGTATACGATCTATTGTTATACCAGAGGGTCGTATATTAATAACTGTTGTTATAAAATTAACTGCACCTAAAATAGAAGACACCCCAGCGAGATGTAGAGAAAAAATACCTAAATCAACAGATGCTCCTGCATGAGCAATACCTGCAGCTAAAGGAGGATAAACTGTTCAACCTGTACCAACACCTCTTTCAACTATACCTCTTATAAGAAGGAGAGTTAAAGATGGAGGTAGAAGTCAAAACCTTATATTATTTATTCGAGGAAAAGCTATATCAGGTGCTCCTAATATAAGAGGAACAAGTCAGTTACCAAAACCACCAATTATAATAGGTATAACTATAAAAAAAATTATAACAAAAGCATGAGCAGTTACAATAACATTATAAATCTGATCATCTCCAATTAAACTTCCTGGTTGTCCTAATTCAGCTCGAATAATTAACCTTAAAGATGTTCCTACTATTCCTGCTCAAGCACCAAAAATAAAATATAAAGTACCAATATCTTTATG
MgrW311_12OT12_FI AGTGTTTAAATTTCGGTCTGTTAATAATATAGTAATAGCTCCTGCTAATACTGGTAAAGATAGAAGAAGTAAAATAGCTGTAATAAAAACAGATCATACAAATAAAGGTATACGATCTATTGTTATACCAGAGGGTCGTATATTAATAACTGTTGTTATAAAATTAACTGCACCTAAAATAGAAGACACCCCAGCGAGATGTAGAGAAAAAATACCTAAATCAACAGATGCTCCTGCATGAGCAATACCTGCAGCTAAAGGAGGATAAACTGTTCAACCTGTACCAACACCTCTTTCAACTATACCTCTTATAAGAAGGAGAGTTAAAGATGGAGGTAGAAGTCAAAACCTTATATTATTTATTCGAGGAAAAGCTATATCAGGTGCTCCTAATATAAGAGGAACAAGTCAGTTACCAAAACCACCAATTATAATAGGTATAACTATAAAAAAAATTATAACAAAAGCATGAGCAGTTACAATAACATTATAAATCTGATCATCTCCAATTAAACTTCCTGGTTGTCCTAATTCAGCTCGAATAATTAACCTTAAAGATGTTCCTACTATTCCTGCTCAAGCACCAAAAATAAAATATAAAGTACCAATATCTTTATG
MgrW349_21OT16_FI AGTGTTTAAATTTCGGTCTGTTAATAATATAGTAATAGCTCCTGCTAATACTGGTAAAGATAGAAGAAGTAAAATAGCTGTAATAAAAACAGATCATACAAATAAAGGTATACGATCTATTGTTATACCAGAGGGTCGTATATTAATAACTGTTGTTATAAAATTAACTGCACCTAAAATAGAAGACACCCCAGCGAGATGTAGAGAAAAAATACCTAAATCAACAGATGCTCCTGCATGAGCAATACCTGCAGCTAAAGGAGGATAAACTGTTCAACCTGTACCAACACCTCTTTCAACTATACCTCTTATAAGAAGGAGAGTTAAAGATGGAGGTAGAAGTCAAAACCTTATATTATTTATTCGAGGAAAAGCTATATCAGGTGCTCCTAATATAAGAGGAACAAGTCAGTTACCAAAACCACCAATTATAATAGGTATAACTATAAAAAAAATTATAACAAAAGCATGAGCAGTTACAATAACATTATAAATCTGATCATCTCCAATTAAACTTCCTGGTTGTCCTAATTCAGCTCGAATAATTAACCTTAAAGATGTTCCTACTATTCCTGCTCAAGCACCAAAAATAAAATATAAAGTACCAATATCTTTATG
MgrW506_BG_TdF    AGTATTTAAATTTCGGTCTGTTAATAATATAGTAATAGCTCCTGCTAATACTGGTAAAGATAGAAGAAGTAAAATAGCTGTAATAAAAACAGATCATACAAATAAAGGTATACGATCTATTGTTATACCAGAGGGTCGTATATTAATAACTGTTGTTATAAAATTAACTGCACCTAAAATAGAAGACACCCCAGCGAGATGTAGAGAAAAAATACCTAAATCAACAGATGCTCCTGCATGAGCAATACCTGCAGCTAAAGGAGGATAAACTGTTCAACCTGTACCAACACCTCTTTCAACTATACCTCTTATAAGAAGGAGAGTTAAAGATGGAGGTAGAAGTCAAAACCTTATATTATTTATTCGAGGAAAAGCTATATCAGGTGCTCCTAATATAAGAGGAACAAGTCAGTTACCAAAACCACCAATTATAATAGGTATAACTATAAAAAAAATTATAACAAAAGCATGAGCAGTTACAATAACATTATAAATCTGATCATCTCCAATTAAACTTCCTGGTTGTCCTAATTCAGCTCGAATAATTAACCTTAAAGATGTTCCTACTATTCCTGCTCAAGCACCAAAAATAAAATATAAAGTACCAATATCTTTATG
MsuW510_IL_TdF    AGTGTTTAAATTTCGGTCTGTTAATAATATAGTAATAGCTCCTGCTAATACTGGTAAAGATAGAAGAAGTAAAATAGCTGTAATAAAAACAGATCATACAAATAAAGGTATACGATCTATTGTTATACCAGAGGGTCGTATATTAATAACTGTTGTTATAAAATTAACTGCACCTAAAATAGAAGACACCCCAGCGAGATGTAGAGAAAAAATACCTAAATCAACAGATGCTCCTGCATGAGCAATACCTGCAGCTAAAGGAGGATAAACTGTTCAACCTGTACCAACACCTCTTTCAACTATACCTCTTATAAGAAGGAGAGTTAAAGATGGAGGTAGAAGTCAAAACCTTATATTATTTATTCGAGGAAAAGCTATATCAGGTGCTCCTAATATAAGAGGAACAAGTCAGTTACCAAAACCACCAATTATAATAGGTATAACTATAAAAAAAATTATAACAAAAGCATGAGCAGTTACAATAACATTATAAATCTGATCATCTCCAATTAAACTTCCTGGTTGTCCTAATTCAGCTCGAATAATTAACCTTAAAGATGTTCCTACTATTCCTGCTCAAGCACCAAAAATAAAATATAAAGTACCAATATCTTTATG
MsuW511_IL_TdF    AGTGTTTAAATTTCGGTCTGTTAATAATATAGTAATAGCTCCTGCTAATACTGGTAAAGATAGAAGAAGTAAAATAGCTGTAATAAAAACAGATCATACAAATAAAGGTATACGATCTATTGTTATACCAGAGGGTCGTATATTAATAACTGTTGTTATAAAATTAACTGCACCTAAAATAGAAGACACCCCAGCGAGATGTAGAGAAAAAATACCTAAATCAACAGATGCTCCTGCATGAGCAATACCTGCAGCTAAAGGAGGATAAACTGTTCAACCTGTACCAACACCTCTTTCAACTATACCTCTTATAAGAAGGAGAGTTAAAGATGGAGGTAGAAGTCAAAACCTTATATTATTTATTCGAGGAAAAGCTATATCAGGTGCTCCTAATATAAGAGGAACAAGTCAGTTACCAAAACCACCAATTATAATAGGTATAACTATAAAAAAAATTATAACAAAAGCATGAGCAGTTACAATAACATTATAAATCTGATCATCTCCAATTAAACTTCCTGGTTGTCCTAATTCAGCTCGAATAATTAACCTTAAAGATGTTCCTACTATTCCTGCTCAAGCACCAAAAATAAAATATAAAGTACCAATATCTTTATG
MsuW517_Pt.E_TdF  AGTGTTTAAATTTCGGTCTGTTAATAATATAGTAATAGCTCCTGCTAATACTGGTAAAGATAGAAGAAGTAAAATAGCTGTAATAAAAACAGATCATACAAATAAAGGTATACGATCTATTGTTATACCAGAGGGTCGTATATTAATAACTGTTGTTATAAAATTAACTGCACCTAAAATAGAAGACACCCCAGCGAGATGTAGAGAAAAAATACCTAAATCAACAGATGCTCCTGCATGAGCAATACCTGCAGCTAAAGGAGGATAAACTGTTCAACCTGTACCAACACCTCTTTCAACTATACCTCTTATAAGAAGGAGAGTTAAAGATGGAGGTAGAAGTCAAAACCTTATATTATTTATTCGAGGAAAAGCTATATCAGGTGCTCCTAATATAAGAGGAACAAGTCAGTTACCAAAACCACCAATTATAATAGGTATAACTATAAAAAAAATTATAACAAAAGCATGAGCAGTTACAATAACATTATAAATCTGATCATCTCCAATTAAACTTCCTGGTTGTCCTAATTCAGCTCGAATAATTAACCTTAAAGATGTTCCTACTATTCCTGCTCAAGCACCAAAAATAAAATATAAAGTACCAATATCTTTATG
MsuW531_BV_TdF    AGTGTTTAAATTTCGGTCTGTTAATAATATAGTAATAGCTCCTGCTAATACTGGTAAAGATAGAAGAAGTAAAATAGCTGTAATAAAAACAGATCATACAAATAAAGGTATACGATCTATTGTTATACCAGAGGGTCGTATATTAATAACTGTTGTTATAAAATTAACTGCACCTAAAATAGAAGACACCCCAGCGAGATGTAGAGAAAAAATACCTAAATCAACAGATGCTCCTGCATGAGCAATACCTGCAGCTAAAGGAGGATAAACTGTTCAACCTGTACCAACACCTCTTTCAACTATACCTCTTATAAGAAGGAGAGTTAAAGATGGAGGTAGAAGTCAAAACCTTATATTATTTATTCGAGGAAAAGCTATATCAGGTGCTCCTAATATAAGAGGAACAAGTCAGTTACCAAAACCACCAATTATAATAGGTATAACTATAAAAAAAATTATAACAAAAGCATGAGCAGTTACAATAACATTATAAATCTGATCATCTCCAATTAAACTTCCTGGTTGTCCTAATTCAGCTCGAATAATTAACCTTAAAGATGTTCCTACTATTCCTGCTCAAGCACCAAAAATAAAATATAAAGTACCAATATCTTTATG
MsuW533_SO_TdF    AGTGTTTAAATTTCGGTCTGTTAATAATATAGTAATAGCTCCTGCTAATACTGGTAAAGATAGAAGAAGTAAAATAGCTGTAATAAAAACAGATCATACAAATAAAGGTATACGATCTATTGTTATACCAGAGGGTCGTATATTAATAACTGTTGTTATAAAATTAACTGCACCTAAAATAGAAGACACCCCAGCGAGATGTAGAGAAAAAATACCTAAATCAACAGATGCTCCTGCATGAGCAATACCTGCAGCTAAAGGAGGATAAACTGTTCAACCTGTACCAACACCTCTTTCAACTATACCTCTTATAAGAAGGAGAGTTAAAGATGGAGGTAGAAGTCAAAACCTTATATTATTTATTCGAGGAAAAGCTATATCAGGTGCTCCTAATATAAGAGGAACAAGTCAGTTACCAAAACCACCAATTATAATAGGTATAACTATAAAAAAAATTATAACAAAAGCATGAGCAGTTACAATAACATTATAAATCTGATCATCTCCAATTAAACTTCCTGGTTGTCCTAATTCAGCTCGAATAATTAACCTTAAAGATGTTCCTACTATTCCTGCTCAAGCACCAAAAATAAAATATAAAGTACCAATATCTTTATG
MsuW542_SP_TdF    AGTGTTTAAATTTCGGTCTGTTAATAATATAGTAATAGCTCCTGCTAATACTGGTAAAGATAGAAGAAGTAAAATAGCTGTAATAAAAACAGATCATACAAATAAAGGTATACGATCTATTGTTATACCAGAGGGTCGTATATTAATAACTGTTGTTATAAAATTAACTGCACCTAAAATAGAAGACACCCCAGCGAGATGTAGAGAAAAAATACCTAAATCAACAGATGCTCCTGCATGAGCAATACCTGCAGCTAAAGGAGGATAAACTGTTCAACCTGTACCAACACCTCTTTCAACTATACCTCTTATAAGAAGGAGAGTTAAAGATGGAGGTAGAAGTCAAAACCTTATATTATTTATTCGAGGAAAAGCTATATCAGGTGCTCCTAATATAAGAGGAACAAGTCAGTTACCAAAACCACCAATTATAATAGGTATAACTATAAAAAAAATTATAACAAAAGCATGAGCAGTTACAATAACATTATAAATCTGATCATCTCCAATTAAACTTCCTGGTTGTCCTAATTCAGCTCGAATAATTAACCTTAAAGATGTTCCTACTATTCCTGCTCAAGCACCAAAAATAAAATATAAAGTACCAATATCTTTATG
MgrW701_Hui_NCP   AGTGTTTAAATTTCGGTCTGTTAATAATATAGTAATAGCTCCTGCTAATACTGGTAAAGATAGAAGAAGTAAAATAGCTGTAATAAAAACAGATCATACAAATAAAGGTATACGATCTATTGTTATACCAGAGGGTCGTATATTAATAACTGTTGTTATAAAATTAACTGCACCTAAAATAGAAGACACCCCAGCGAGATGTAGAGAAAAAATACCTAAATCAACAGATGCTCCTGCATGAGCAATACCTGCAGCTAAAGGAGGATAAACTGTTCAACCTGTACCAACACCTCTTTCAACTATACCTCTTATAAGAAGGAGAGTTAAAGATGGAGGTAGAAGTCAAAACCTTATATTATTTATTCGAGGAAAAGCTATATCAGGTGCTCCTAATATAAGAGGAACAAGTCAGTTACCAAAACCACCAATTATAATAGGTATAACTATAAAAAAAATTATAACAAAAGCATGAGCAGTTACAATAACATTATAAATCTGATCATCTCCAATTAAACTTCCTGGTTGTCCTAATTCAGCTCGAATAATTAACCTTAAAGATGTTCCTACTATTCCTGCTCAAGCACCAAAAATAAAATATAAAGTACCAATATCTTTATG
MgrW702_Hui_NCP   AGTGTTTAAATTTCGGTCTGTTAATAATATAGTAATAGCTCCTGCTAATACTGGTAAAGATAGAAGAAGTAAAATAGCTGTAATAAAAACAGATCATACAAATAAAGGTATACGATCTATTGTTATACCAGAGGGTCGTATATTAATAACTGTTGTTATAAAATTAACTGCACCTAAAATAGAAGACACCCCAGCGAGATGTAGAGAAAAAATACCTAAATCAACAGATGCTCCTGCATGAGCAATACCTGCAGCTAAAGGAGGATAAACTGTTCAACCTGTACCAACACCTCTTTCAACTATACCTCTTATAAGAAGGAGAGTTAAAGATGGAGGTAGAAGTCAAAACCTTATATTATTTATTCGAGGAAAAGCTATATCAGGTGCTCCTAATATAAGAGGAACAAGTCAGTTACCAAAACCACCAATTATAATAGGTATAACTATAAAAAAAATTATAACAAAAGCATGAGCAGTTACAATAACATTATAAATCTGATCATCTCCAATTAAACTTCCTGGTTGTCCTAATTCAGCTCGAATAATTAACCTTAAAGATGTTCCTACTATTCCTGCTCAAGCACCAAAAATAAAATATAAAGTACCAATATCTTTATG
MgrW708_Hui_NCP   AGTGTTTAAATTTCGGTCTGTTAATAATATAGTAATAGCTCCTGCTAATACTGGTAAAGATAGAAGAAGTAAAATAGCTGTAATAAAAACAGATCATACAAATAAAGGTATACGATCTATTGTTATACCAGAGGGTCGTATATTAATAACTGTTGTTATAAAATTAACTGCACCTAAAATAGAAGACACCCCAGCGAGATGTAGAGAAAAAATACCTAAATCAACAGATGCTCCTGCATGAGCAATACCTGCAGCTAAAGGAGGATAAACTGTTCAACCTGTACCAACACCTCTTTCAACTATACCTCTTATAAGAAGGAGAGTTAAAGATGGAGGTAGAAGTCAAAATCTTATATTATTTATTCGAGGAAAAGCTATATCAGGTGCTCCTAATATAAGAGGAACAAGTCAGTTACCAAAACCACCAATTATAATAGGTATAACTATAAAAAAAATTATAACAAAAGCATGAGCAGTTACAATAACATTATAAATCTGATCATCTCCAATTAAACTTCCTGGTTGTCCTAATTCAGCTCGAATAATTAACCTTAAAGATGTTCCTACTATTCCTGCTCAAGCACCAAAAATAAAATATAAAGTACCAATATCTTTATG
MgrW709_PA_NCP    AGTGTTTAAATTTCGGTCTGTTAATAATATAGTAATAGCTCCTGCTAATACTGGTAAAGATAGAAGAAGTAAAATAGCTGTAATAAAAACAGATCATACAAATAAAGGTATACGATCTATTGTTATACCAGAGGGTCGTATATTAATAACTGTTGTTATAAAATTAACTGCACCTAAAATAGAAGACACCCCAGCGAGATGTAGAGAAAAAATACCTAAATCAACAGATGCTCCTGCATGAGCAATACCTGCAGCTAAAGGAGGATAAACTGTTCAACCTGTACCAACACCTCTTTCAACTATACCTCTTATAAGAAGGAGAGTTAAAGATGGAGGTAGAAGTCAAAACCTTATATTATTTATTCGAGGAAAAGCTATATCAGGTGCTCCTAATATAAGAGGAACAAGTCAGTTACCAAAACCACCAATTATAATAGGTATAACTATAAAAAAAATTATAACAAAAGCATGAGCAGTTACAATAACATTATAAATCTGATCATCTCCAATTAAACTTCCTGGTTGTCCTAATTCAGCTCGAATAATTAACCTTAAAGATGTTCCTACTATTCCTGCTCAAGCACCAAAAATAAAATATAAAGTACCAATATCTTTATG
MgrW714_Hui_NCP   AGTGTTTAAATTTCGGTCTGTTAATAATATAGTAATAGCTCCTGCTAATACTGGTAAAGATAGAAGAAGTAAAATAGCTGTAATAAAAACAGATCATACAAATAAAGGTATACGATCTATTGTTATACCAGAGGGTCGTATATTAATAACTGTTGTTATAAAATTAACTGCACCTAAAATAGAAGACACCCCAGCGAGATGTAGAGAAAAAATACCTAAATCAACAGATGCTCCTGCATGAGCAATACCTGCAGCTAAAGGAGGATAAACTGTTCAACCTGTACCAACACCTCTTTCAACTATACCTCTTATAAGAAGGAGAGTTAAAGATGGAGGTAGAAGTCAAAACCTTATATTATTTATTCGAGGAAAAGCTATATCAGGTGCTCCTAATATAAGAGGAACAAGTCAGTTACCAAAACCACCAATTATAATAGGTATAACTATAAAAAAAATTATAACAAAAGCATGAGCAGTTACAATAACATTATAAATCTGATCATCTCCAATTAAACTTCCTGGTTGTCCTAATTCAGCTCGAATAATTAACCTTAAAGATGTTCCTACTATTCCTGCTCAAGCACCAAAAATAAAATATAAAGTACCAATATCTTTATG
MgrW715_Hui_NCP   AGTGTTTAAATTTCGGTCTGTTAATAATATAGTAATAGCTCCTGCTAATACTGGTAAAGATAGAAGAAGTAAAATAGCTGTAATAAAAACAGATCATACAAATAAAGGTATACGATCTATTGTTATACCAGAGGGTCGTATATTAATAACTGTTGTTATAAAATTAACTGCACCTAAAATAGAAGACACCCCAGCGAGATGTAGAGAAAAAATACCTAAATCAACAGATGCTCCTGCATGAGCAATACCTGCAGCTAAAGGAGGATAAACTGTTCAACCTGTACCAACACCTCTTTCAACTATACCTCTTATAAGAAGGAGAGTTAAAGATGGAGGTAGAAGTCAAAACCTTATATTATTTATTCGAGGAAAAGCTATATCAGGTGCTCCTAATATAAGAGGAACAAGTCAGTTACCAAAACCACCAATTATAATAGGTATAACTATAAAAAAAATTATAACAAAAGCATGAGCAGTTACAATAACATTATAAATCTGATCATCTCCAATTAAACTTCCTGGTTGTCCTAATTCAGCTCGAATAATTAACCTTAAAGATGTTCCTACTATTCCTGCTCAAGCACCAAAAATAAAATATAAAGTACCAATATCTTTATG
MgrW716_PA_NCP    AGTGTTTAAATTTCGGTCTGTTAATAATATAGTAATAGCTCCTGCTAATACTGGTAAAGATAGAAGAAGTAAAATAGCTGTAATAAAAACAGATCATACAAATAAAGGTATACGATCTATTGTTATACCAGAGGGTCGTATATTAATAACTGTTGTTATAAAATTAACTGCACCTAAAATAGAAGACACCCCAGCGAGATGTAGAGAAAAAATACCTAAATCAACAGATGCTCCTGCATGAGCAATACCTGCAGCTAAAGGAGGATAAACTGTTCAACCTGTACCAACACCTCTTTCAACTATACCTCTTATAAGAAGGAGAGTTAAAGATGGAGGTAGAAGTCAAAACCTTATATTATTTATTCGAGGAAAAGCTATATCAGGTGCTCCTAATATAAGAGGAACAAGTCAGTTACCAAAACCACCAATTATAATAGGTATAACTATAAAAAAAATTATAACAAAAGCATGAGCAGTTACAATAACATTATAAATCTGATCATCTCCAATTAAACTTCCTGGTTGTCCTAATTCAGCTCGAATAATTAACCTTAAAGATGTTCCTACTATTCCTGCTCAAGCACCAAAAATAAAATATAAAGTACCAATATCTTTATG
MgrW717_PA_NCP    AGTGTTTAAATTTCGGTCTGTTAACAATATAGTAATAGCTCCTGCTAATACTGGTAAAGATAGAAGAAGTAAAATAGCTGTAATAAAAACAGATCATACAAATAAAGGTATACGATCTATTGTTATACCAGAGGGTCGTATATTAATAACTGTTGTTATAAAATTAACTGCACCTAAAATAGAAGACACCCCAGCGAGATGTAGAGAAAAAATACCTAAATCAACAGATGCTCCTGCATGAGCAATACCTGCAGCTAAAGGAGGATAAACTGTTCAACCTGTACCAACACCTCTTTCAACTATACCTCTTATAAGAAGGAGAGTTAAAGATGGAGGTAGAAGTCAAAACCTTATATTATTTATTCGAGGAAAGGCTATATCAGGTGCTCCTAATATAAGAGGAACAAGTCAGTTACCAAAACCACCAATTATAATAGGTATAACTATAAAAAAAATTATAACAAAAGCATGAGCAGTTACAATAACATTATAAATCTGATCATCTCCAATTAAACTTCCTGGTTGTCCTAATTCAGCTCGAATAATTAACCTTAAAGATGTTCCTACTATTCCTGCTCAAGCACCAAAAATAAAATATAAAGTACCAATATCTTTATG
MgrW719_ID_NCP    AGTGTTTAAATTTCGGTCTGTTAATAATATAGTAATAGCTCCTGCTAATACTGGTAAAGATAGAAGAAGTAAAATAGCTGTAATAAAAACAGATCATACAAATAAAGGTATACGATCTATTGTTATACCAGAGGGTCGTATATTAATAACTGTTGTTATAAAATTAACTGCACCTAAAATAGAAGACACCCCAGCGAGATGTAGAGAAAAAATACCTAAATCAACAGATGCTCCTGCATGAGCAATACCTGCAGCTAAAGGAGGATAAACTGTTCAACCTGTACCAACACCTCTTTCAACTATACCTCTTATAAGAAGGAGAGTTAAAGATGGAGGTAGAAGTCAAAACCTTATATTATTTATTCGAGGAAAAGCTATATCAGGTGCTCCTAATATAAGAGGAACAAGTCAGTTACCAAAACCACCAATTATAATAGGTATAACTATAAAAAAAATTATAACAAAAGCATGAGCAGTTACAATAACATTATAAATCTGATCATCTCCAATTAAACTTCCTGGTTGTCCTAATTCAGCTCGAATAATTAACCTTAAAGATGTTCCTACTATTCCTGCTCAAGCACCAAAAATAAAATATAAAGTACCAATATCTTTATG
MgrW720_ID_NCP    AGTGTTTAAATTTCGGTCTGTTAATAATATAGTAATAGCTCCTGCTAATACTGGTAAAGATAGAAGAAGTAAAATAGCTGTAATAAAAACAGATCATACAAATAAAGGTATACGATCTATTGTTATACCAGAGGGTCGTATATTAATAACTGTTGTTATAAAATTAACTGCACCTAAAATAGAAGACACCCCAGCGAGATGTAGAGAAAAAATACCTAAATCAACAGATGCTCCTGCATGAGCAATACCTGCAGCTAAAGGAGGATAAACTGTTCAACCTGTACCAACACCTCTTTCAACTATACCTCTTATAAGAAGGAGAGTTAAAGATGGAGGTAGAAGTCAAAACCTTATATTATTTATTCGAGGAAAAGCTATATCAGGTGCTCCTAATATAAGAGGAACAAGTCAGTTACCAAAACCACCAATTATAATAGGTATAACTATAAAAAAAATTATAACAAAAGCATGAGCAGTTACAATAACATTATAAATCTGATCATCTCCAATTAAACTTCCTGGTTGTCCTAATTCAGCTCGAATAATTAACCTTAAAGATGTTCCTACTATTCCTGCTCAAGCACCAAAAATAAAATATAAAGTACCAATATCTTTATG
MgrW722_ID_NCP    AGTGTTTAAATTTCGGTCTGTTAATAATATAGTAATAGCTCCTGCTAATACTGGTAAAGATAGAAGAAGTAAAATAGCTGTAATAAAAACAGATCATACAAATAAAGGTATACGATCTATTGTTATACCAGAGGGTCGTATATTAATAACTGTTGTTATAAAATTAACTGCACCTAAAATAGAAGACACCCCGGCGAGATGTAGAGAAAAAATACCTAAATCAACAGATGCTCCTGCATGAGCAATACCTGCAGCTAAAGGAGGATAAACTGTTCAACCTGTACCAACACCTCTTTCAACTATACCTCTTATAAGAAGGAGAGTTAAAGATGGAGGTAGAAGTCAAAACCTTATATTATTTATTCGAGGAAAAGCTATATCAGGTGCTCCTAATATAAGAGGAACAAGTCAGTTACCAAAACCACCAATTATAATAGGTATAACTATAAAAAAAATTATAACAAAAGCATGAGCAGTTACAATAACATTATAAATCTGATCATCTCCAATTAAACTTCCTGGTTGTCCTAATTCAGCTCGAATAATTAACCTTAAAGATGTTCCTACTATTCCTGCTCAAGCACCAAAAATAAAATATAAAGTACCAATATCTTTATG
MgrW723_ID_NCP    AGTGTTTAAATTTCGGTCTGTTAATAATATAGTAATAGCTCCTGCTAATACTGGTAAAGATAGAAGAAGTAAAATAGCTGTAATAAAAACAGATCATACAAATAAAGGTATACGATCTATTGTTATACCAGAGGGTCGTATATTAATAACTGTTGTTATAAAATTAACTGCACCTAAAATAGAAGACACCCCAGCGAGATGTAGAGAAAAAATACCTAAATCAACAGATGCTCCTGCATGAGCAATACCTGCAGCTAAAGGAGGATAAACTGTTCAACCTGTACCAACACCTCTTTCAACTATACCTCTTATAAGAAGGAGAGTTAAAGATGGAGGTAGAAGTCAAAACCTTATATTATTTATTCGAGGAAAAGCTATATCAGGTGCTCCTAATATAAGAGGAACAAGTCAGTTACCAAAACCACCAATTATAATAGGTATAACTATAAAAAAAATTATAACAAAAGCATGAGCAGTTACAATAACATTATAAATCTGATCATCTCCAATTAAACTTCCTGGTTGTCCTAATTCAGCTCGAATAATTAACCTTAAAGATGTTCCTACTATTCCTGCTCAAGCACCAAAAATAAAATATAAAGTACCAATATCTTTATG
MgrW725_PM_NCP    AGTGTTTAAATTTCGGTCTGTTAATAATATAGTAATAGCTCCTGCTAATACTGGTAAAGATAGAAGAAGTAAAATAGCTGTAATAAAAACAGATCATACAAATAAAGGTATACGATCTATTGTTATACCAGAGGGTCGTATATTAATAACTGTTGTTATAAAATTAACTGCACCTAAAATAGAAGACACCCCAGCGAGATGTAGAGAAAAAATACCTAAATCAACAGATGCTCCTGCATGAGCAATACCTGCAGCTAAAGGAGGATAAACTGTTCAACCTGTACCAACACCTCTTTCAACTATACCTCTTATAAGAAGGAGAGTTAAAGATGGAGGTAGAAGTCAAAACCTTATATTATTTATTCGAGGAAAAGCTATATCAGGTGCTCCTAATATAAGAGGAACAAGTCAGTTACCAAAACCACCAATTATAATAGGTATAACTATAAAAAAAATTATAACAAAAGCATGAGCAGTTACAATAACATTATAAATCTGATCATCTCCAATTAAACTTCCTGGTTGTCCTAATTCAGCTCGAATAATTAACCTTAAAGATGTTCCTACTATTCCTGCTCAAGCACCAAAAATAAAATATAAAGTACCAATATCTTTATG
MgrW726_PM_NCP    AGTGTTTAAATTTCGGTCTGTTAATAATATAGTAATAGCTCCTGCTAATACTGGTAAAGATAGAAGAAGTAAAATAGCTGTAATAAAAACAGATCATACAAATAAAGGTATACGATCTATTGTTATACCAGAGGGTCGTATATTAATAACTGTTGTTATAAAATTAACTGCACCTAAAATAGAAGACACCCCAGCGAGATGTAGAGAAAAAATACCTAAATCAACAGATGCTCCTGCATGAGCAATACCTGCAGCTAAAGGAGGATAAACTGTTCAACCTGTACCAACACCTCTTTCAACTATACCTCTTATAAGAAGGAGAGTTAAAGATGGAGGTAGAAGTCAAAACCTTATATTATTTATTCGAGGAAAAGCTATATCAGGTGCTCCTAATATAAGAGGAACAAGTCAGTTACCAAAACCACCAATTATAATAGGTATAACTATAAAAAAAATTATAACAAAAGCATGAGCAGTTACAATAACATTATAAATCTGATCATCTCCAATTAAACTTCCTGGTTGTCCTAATTCAGCTCGAATAATTAACCTTAAAGATGTTCCTACTATTCCTGCTCAAGCACCAAAAATAAAATATAAAGTACCAATATCTTTATG
MgrW727_PM_NCP    AGTGTTTAAATTTCGGTCTGTTAATAATATAGTAATAGCTCCTGCTAATACTGGTAAAGATAGAAGAAGTAAAATAGCTGTAATAAAAACAGATCATACAAATAAAGGTATACGATCTATTGTTATACCAGAGGGTCGTATATTAATAACTGTTGTTATAAAATTAACTGCACCTAAAATAGAAGACACCCCAGCGAGATGTAGAGAAAAAATACCTAAATCAACAGATGCTCCTGCATGAGCAATACCTGCAGCTAAAGGAGGATAAACTGTTCAACCTGTACCAACACCTCTTTCAACTATACCTCTTATAAGAAGGAGAGTTAAAGATGGAGGTAGAAGTCAAAACCTTATATTATTTATTCGAGGAAAAGCTATATCAGGTGCTCCTAATATAAGAGGAACAAGTCAGTTACCAAAACCACCAATTATAATAGGTATAACCATAAAAAAAATTATAACAAAAGCATGAGCAGTTACAATAACATTATAAATCTGATCATCTCCAATTAAACTTCCTGGTTGTCCTAATTCAGCTCGAATAATTAACCTTAAAGATGTTCCTACTATTCCTGCTCAAGCACCAAAAATAAAATATAAAGTACCAATATCTTTATG
MgrW728_PM_NCP    AGTGTTTAAATTTCGGTCTGTTAATAATATAGTAATAGCTCCTGCTAATACTGGTAAAGATAGAAGAAGTAAAATAGCTGTAATAAAAACAGATCATACAAATAAAGGTATACGATCTATTGTTATACCAGAGGGTCGTATATTAATAACTGTTGTTATAAAATTAACTGCACCTAAAATAGAAGACACCCCAGCGAGATGTAGAGAAAAAATACCTAAATCAACAGATGCTCCTGCATGAGCAATACCTGCAGCTAAAGGAGGATAAACTGTTCAACCTGTACCAACACCTCTTTCAACTATACCTCTTATAAGAAGGAGAGTTAAAGATGGAGGTAGAAGTCAAAACCTTATATTATTTATTCGAGGAAAAGCTATATCAGGTGCTCCTAATATAAGAGGAACAAGTCAGTTACCAAAACCACCAATTATAATAGGTATAACTATAAAAAAAATTATAACAAAAGCATGAGCAGTTACAATAACATTATAAATCTGATCATCTCCAATTAAACTTCCTGGTTGTCCTAATTCAGCTCGAATAATTAACCTTAAAGATGTTCCTACTATTCCTGCTCAAGCACCAAAAATAAAATATAAAGTACCAATATCTTTATG
MgrW521_BI_TdF    AGTGTTTAAATTTCGGTCTGTTAATAATATAGTAATAGCTCCTGCTAATACTGGTAAAGATAGAAGAAGTAAAATAGCTGTAATAAAAACAGATCATACAAATAAAGGTATACGATCTATTGTTATACCAGAGGGTCGCATATTAATAACTGTTGTTATAAAATTAACTGCACCTAAAATAGAAGACACCCCAGCGAGATGTAGAGAAAAAATACCTAAATCAACAGATGCTCCTGCATGAGCAATACCTGCAGCTAAAGGAGGATAAACTGTTCAACCTGTACCAACACCTCTTTCAACTATACCTCTTATAAGAAGGAGAGTTAAAGATGGAGGTAGAAGTCAAAACCTTATATTATTTATTCGAGGAAAAGCTATATCAGGTGCTCCTAATATAAGAGGAACAAGTCAGTTACCAAAACCACCAATTATAATAGGTATAACTATAAAAAAAATTATAACAAAAGCATGAGCAGTTACAATAACATTATAAATCTGATCATCTCCAATTAAACTTCCTGGTTGTCCTAATTCAGCTCGAATAATTAACCTTAAAGATGTTCCTACTATTCCTGCTCAAGCACCAAAAATAAAATATAAAGTACCAATATCTTTATG
MgrW601_ILm_NCP   AGTGTTTAAATTTCGGTCTGTTAATAATATAGTAATAGCTCCTGCTAATACTGGTAAAGATAGAAGAAGTAAAATAGCTGTAATAAAAACAGATCATACAAATAAAGGTATACGATCTATTGTTATACCAGAGGGTCGTATATTAATAACTGTTGTTATAAAATTAACTGCACCTAAAATAGAAGACACCCCAGCGAGATGTAGAGAAAAAATACCTAAATCAACAGATGCTCCTGCATGAGCAATACCTGCAGCTAAAGGAGGATAAACTGTTCAACCTGTACCAACACCTCTTTCAACTATACCTCTTATAAGAAGGAGAGTTAAAGATGGAGGTAGAAGTCAAAACCTTATATTATTTATTCGAGGAAAAGCTATATCAGGTGCTCCTAATATAAGAGGAACAAGTCAGTTACCAAAACCACCAATTATAATAGGTATAACTATAAAAAAAATTATAACAAAAGCATGAGCAGTTACAATAACATTATAAATCTGATCATCTCCAATTAAACTTCCTGGTTGTCCTAATTCAGCTCGAATAATTAACCTTAAAGATGTTCCTACTATTCCTGCTCAAGCACCAAAAATAAAATATAAAGTACCAATATCTTTATG
MgrW602_ILm_NCP   AGTGTTTAAATTTCGGTCTGTTAATAATATAGTAATAGCTCCTGCTAATACTGGTAAAGATAGAAGAAGTAAAATAGCTGTAATAAAAACAGATCATACAAATAAAGGTATACGATCTATTGTTATACCAGAGGGTCGTATATTAATAACTGTTGTTATAAAATTAACTGCACCTAAAATAGAAGACACCCCAGCGAGATGTAGAGAAAAAATACCTAAATCAACAGATGCTCCTGCATGAGCAATACCTGCAGCTAAAGGAGGATAAACTGTTCAACCTGTACCAACACCTCTTTCAACTATACCTCTTATAAGAAGGAGAGTTAAAGATGGAGGTAGAAGTCAAAACCTTATATTATTTATTCGAGGAAAAGCTATATCAGGTGCTCCTAATATAAGAGGAACAAGTCAGTTACCAAAACCACCAATTATAATAGGTATAACTATAAAAAAAATTATAACAAAAGCATGAGCAGTTACAATAACATTATAAATCTGATCATCTCCAATTAAACTTCCTGGTTGTCCTAATTCAGCTCGAATAATTAACCTTAAAGATGTTCCTACTATTCCTGCTCAAGCACCAAAAATAAAATATAAAGTACCAATATCTTTATG
MgrW603_ILm_NCP   AGTGTTTAAATTTCGGTCTGTTAATAATATAGTAATAGCTCCTGCTAATACTGGTAAAGATAGAAGAAGTAAAATAGCTGTAATAAAAACAGATCATACAAATAAAGGTATACGATCTATTGTTATACCAGAGGGTCGTATATTAATAACTGTTGTTATAAAATTAACTGCACCTAAAATAGAAGACACCCCAGCGAGATGTAGAGAAAAAATACCTAAATCAACAGATGCTCCTGCATGAGCAATACCTGCAGCTAAAGGAGGATAAACTGTTCAACCTGTACCAACACCTCTTTCAACTATACCTCTTATAAGAAGGAGAGTTAAAGATGGAGGTAGAAGTCAAAACCTTATATTATTTATTCGAGGAAAAGCTATATCAGGTGCTCCTAATATAAGAGGAACAAGTCAGTTACCAAAACCACCAATTATAATAGGTATAACTATAAAAAAAATTATAACAAAAGCATGAGCAGTTACAATAACATTATAAATCTGATCATCTCCAATTAAACTTCCTGGTTGTCCTAATTCAGCTCGAATAATTAACCTTAAAGATGTTCCTACTATTCCTGCTCAAGCACCAAAAATAAAATATAAAGTACCAATATCTTTATG
MgrW604_ILm_NCP   AGTGTTTAAATTTCGGTCTGTTAATAATATAGTAATAGCTCCTGCTAATACTGGTAAAGATAGAAGAAGTAAAATAGCTGTAATAAAAACAGATCATACAAATAAAGGTATACGATCTATTGTTATACCAGAGGGTCGTATATTAATAACTGTTGTTATAAAATTAACTGCACCTAAAATAGAAGACACCCCAGCGAGATGTAGAGAAAAAATACCTAAATCAACAGATGCTCCTGCATGAGCAATACCTGCAGCTAAAGGAGGATAAACTGTTCAACCTGTACCAACACCTCTTTCAACTATACCTCTTATAAGAAGGAGAGTTAAAGATGGAGGTAGAAGTCAAAACCTTATATTATTTATTCGAGGAAAAGCTATATCAGGTGCTCCTAATATAAGAGGAACAAGTCAATTACCAAAACCACCAATTATAATAGGTATAACTATAAAAAAAATTATAACAAAAGCATGAGCAGTTACAATAACATTATAAATCTGATCATCTCCAATTAAACTTCCTGGTTGTCCTAATTCAGCTCGAATAATTAACCTTAAAGATGTTCCTACTATTCCTGCTCAAGCACCAAAAATAAAATATAAAGTACCAATATCTTTATG
MgrW616_ILm_NCP   AGTATTTAAATTTCGGTCTGTTAATAATATAGTAATAGCTCCTGCTAATACTGGTAAAGATAGAAGAAGTAAAATAGCTGTAATAAAAACAGATCATACAAATAAAGGTATACGATCTATTGTTATACCAGAGGGTCGTATATTAATAACTGTTGTTATAAAATTAACTGCACCTAAAATAGAAGACACCCCAGCGAGATGTAGAGAAAAAATACCTAAATCAACAGATGCTCCTGCATGAGCAATACCTGCAGCTAAAGGAGGATAAACTGTTCAACCTGTACCAACACCTCTTTCAACTATACCTCTTATAAGAAGGAGAGTTAAAGATGGAGGTAGAAGTCAAAACCTTATATTATTTATTCGAGGAAAAGCTATATCAGGTGCTCCTAATATAAGAGGAACAAGTCAGTTACCAAAACCACCAATTATAATAGGTATAACTATAAAAAAAATTATAACAAAAGCATGAGCAGTTACAATAACATTATAAATCTGATCATCTCCAATTAAACTTCCTGGTTGTCCTAATTCAGCTCGAATAATTAACCTTAAAGATGTTCCTACTATTCCTGCTCAAGCACCAAAAATAAAATATAAAGTACCAATATCTTTATG
MsuW617_ILm_NCP   AGTGTTTAAATTTCGGTCTGTTAATAATATAGTAATAGCTCCTGCTAATACTGGTAAAGATAGAAGAAGTAAAATAGCTGTAATAAAAACAGATCATACAAATAAAGGTATACGATCTATTGTTATACCAGAGGGTCGTATATTAATAACTGTTGTTATAAAATTAACTGCACCTAAAATAGAAGACACCCCAGCGAGATGTAGAGAAAAAATACCTAAATCAACAGATGCTCCTGCATGAGCAATACCTGCAGCTAAAGGAGGATAAACTGTTCAACCTGTACCAACACCTCTTTCAACTATACCTCTTATAAGAAGGAGAGTTAAAGATGGAGGTAGAAGTCAAAACCTTATATTATTTATTCGAGGAAAAGCTATATCAGGTGCTCCTAATATAAGAGGAACAAGTCAGTTACCAAAACCACCAATTATAATAGGTATAACTATAAAAAAAATTATAACAAAAGCATGAGCAGTTACAATAACATTATAAATCTGATCATCTCCAATTAAACTTCCTGGTTGTCCTAATTCAGCTCGAATAATTAACCTTAAAGATGTTCCTACTATTCCTGCTCAAGCACCAAAAATAAAATATAAAGTACCAATATCTTTATG
MgrW618_ILm_NCP   AGTGTTTAAATTTCGGTCTGTTAATAATATAGTAATAGCTCCTGCTAATACTGGTAAAGATAGAAGAAGTAAAATAGCTGTAATAAAAACAGATCATACAAATAAAGGTATACGATCTATTGTTATACCAGAGGGTCGTATATTAATAACTGTTGTTATAAAATTAACTGCACCTAAAATAGAAGACACCCCAGCGAGATGTAGAGAAAAAATACCTAAATCAACAGATGCTCCTGCATGAGCAATACCTGCAGCTAAAGGAGGATAAACTGTTCAACCTGTACCAACACCTCTTTCAACTATACCTCTTATAAGAAGGAGAGTTAAAGATGGAGGTAGAAGTCAAAACCTTATATTATTTATTCGAGGAAAAGCTATATCAGGTGCTCCTAATATAAGAGGAACAAGTCAGTTACCAAAACCACCAATTATAATAGGTATAACTATAAAAAAAATTATAACAAAAGCATGAGCAGTTACAATAACATTATAAATCTGATCATCTCCAATTAAACTTCCTGGTTGTCCTAATTCAGCTCGAATAATTAACCTTAAAGATGTTCCTACTATTCCTGCTCAAGCACCAAAAATAAAATATAAAGTACCAATATCTTTATG
MgrW621_ILm_NCP   AGTGTTTAAATTTCGGTCTGTTAATAATATAGTAATAGCTCCTGCTAATACTGGTAAAGATAGAAGAAGTAAAATAGCTGTAATAAAAACAGATCATACAAATAAAGGTATACGATCTATTGTTATACCAGAGGGTCGTATATTAATAACTGTTGTTATAAAATTAACTGCACCTAAAATAGAAGACACCCCAGCGAGATGTAGAGAAAAAATACCTAAATCAACAGATGCTCCTGCATGAGCAATACCTGCAGCTAAAGGAGGATAAACTGTTCAACCTGTACCAACACCTCTTTCAACTATTCCTCTTATAAGAAGGAGAGTTAAAGATGGAGGTAGAAGTCAAAATCTTATATTATTTATTCGAGGAAAAGCTATATCAGGTGCTCCTAATATAAGAGGAACAAGTCAGTTACCAAAACCACCAATTATAATAGGTATAACTATAAAAAAAATTATAACAAAAGCATGAGCAGTTACAATAACATTATAAATCTGATCATCTCCAATTAAACTTCCTGGTTGTCCTAATTCAGCTCGAATAATTAACCTTAAAGATGTTCCTACTATTCCTGCTCAAGCACCAAAAATAAAATATAAAGTACCAATATCTTTATG
MsuW753_IP_NCP    AGTGTTTAAATTTCGGTCTGTTAATAATATAGTAATAGCTCCTGCTAATACTGGTAAAGATAGAAGAAGTAAAATAGCTGTAATAAAAACAGATCATACAAATAAAGGTATACGATCTATTGTTATACCAGAGGGTCGTATGTTAATAACTGTTGTTATAAAATTAACTGCACCTAAAATAGAAGACACCCCAGCGAGATGTAGAGAAAAAATACCTAAATCAACAGATGCTCCTGCATGAGCAATACCTGCAGCTAAAGGAGGATAAACTGTCCAACCTGTACCAACACCTCTTTCAACTATACCTCTTATAAGAAGGAGAGTTAAAGATGGAGGTAGAAGTCAAAACCTTATATTATTTATTCGAGGAAAAGCTATATCAGGTGCTCCTAATATAAGAGGAACAAGTCAGTTACCAAAACCACCAATTATAATAGGTATAACTATAAAAAAAATTATAACAAAAGCATGAGCAGTTACAATAACATTATAAATCTGATCATCTCCAATTAAACTTCCTGGTTGTCCTAATTCAGCTCGAATAATTAACCTTAAAGATGTTCCTACTATTCCTGCTCAAGCACCAAAAATAAAATATAAAGTACCAATATCTTTATG
MsuW754_IP_NCP    AGTGTTTAAATTTCGGTCTGTTAATAATATAGTAATAGCTCCTGCTAATACTGGTAAAGATAGAAGAAGTAAAATAGCTGTAATAAAAACAGATCATACAAATAAAGGTATACGATCTATTGTTATACCAGAGGGTCGTATATTAATAACTGTTGTTATAAAATTAACTGCACCTAAAATAGAAGACACCCCAGCGAGATGTAGAGAAAAAATACCTAAATCAACAGATGCTCCTGCATGAGCAATACCTGCAGCTAAAGGAGGATAAACTGTTCAACCTGTACCAACACCTCTTTCAACTATACCTCTTATAAGAAGGAGAGTTAAAGATGGGGGTAGAAGTCAAAACCTTATATTATTTATTCGAGGAAAAGCTATATCAGGTGCTCCTAATATAAGAGGAACAAGTCAGTTACCAAAACCACCAATTATAATAGGTATAACTATAAAAAAAATTATAACAAAAGCATGAGCAGTTACAATAACATTATAAATCTGATCATCTCCAATTAAACTTCCTGGTTGTCCTAATTCAGCTCGAATAATTAACCTTAAAGATGTTCCTACTATTCCTGCTCAAGCACCAAAAATAAAATATAAAGTACCAATATCTTTATG
MsuW755_IP_NCP    AGTGTTTAAATTTCGGTCTGTTAATAATATAGTAATAGCTCCTGCTAATACTGGTAAAGATAGAAGAAGTAAAATAGCTGTAATAAAAACAGATCATACAAATAAAGGTATACGATCTATTGTTATACCAGAGGGTCGTATATTAATAACTGTTGTTATAAAATTAACTGCACCTAAAATAGAAGACACCCCAGCGAGATGTAGAGAAAAAATACCTAAATCAACAGATGCTCCTGCATGAGCAATACCTGCAGCTAAAGGAGGATAAACTGTTCAACCTGTACCAACACCTCTTTCAACTATACCTCTTATAAGAAGGAGAGTTAAAGATGGAGGTAGAAGTCAAAACCTTATATTATTTATTCGAGGAAAAGCTATATCAGGTGCTCCTAATATAAGAGGAACAAGTCAGTTACCAAAACCACCAATTATAATAGGTATAACTATAAAAAAAATTATAACAAAAGCATGAGCAGTTACAATAACATTATAAATCTGATCATCTCCAATTAAACTTCCTGGTTGTCCTAATTCAGCTCGAATAATTAACCTTAAAGATGTTCCTACTATTCCTGCTCAAGCACCAAAAATAAAATATAAAGTACCAATATCTTTATG
MsuW756_IP_NCP    AGTGTTTAAATTTCGGTCTGTTAATAATATAGTAATAGCTCCTGCTAATACTGGTAAAGATAGAAGAAGTAAAATAGCTGTAATAAAAACAGATCATACAAATAAAGGTATACGATCTATTGTTATACCAGAGGGTCGTATATTAATAACTGTTGTTATAAAATTAACTGCACCTAAAATAGAAGACACCCCAGCGAGATGTAGAGAAAAAATACCTAAATCAACAGATGCTCCTGCATGAGCAATACCTGCAGCTAAAGGAGGATAAACTGTTCAACCTGTACCAACACCTCTTTCAACTATACCTCTTATAAGAAGGAGAGTTAAAGATGGAGGTAGAAGTCAAAACCTTATATTATTTATTCGAGGAAAAGCTATATCAGGTGCTCCTAATATAAGAGGAACAAGTCAGTTACCAAAACCACCAATTATAATAGGTATAACTATAAAAAAAATTATAACAAAAGCATGAGCAGTTACAATAACATTATAAATCTGATCATCTCCAATTAAACTTCCTGGTTGTCCTAATTCAGCTCGAATAATTAACCTTAAAGATGTTCCTACTATTCCTGCTCAAGCACCAAAAATAAAATATAAAGTACCAATATCTTTATG
MsuW757_IP_NCP    AGTGTTTAAATTTCGGTCTGTTAATAATATAGTAATAGCTCCTGCTAATACTGGTAAAGATAGAAGAAGTAAAATAGCTGTAATAAAAACAGATCATACAAATAAAGGTATACGATCTATTGTTATACCAGAGGGTCGTATATTAATAACTGTTGTTATAAAATTAACTGCACCTAAAATAGAAGACACCCCAGCGAGATGTAGAGAAAAAATACCTAAATCAACAGATGCTCCTGCATGAGCAATACCTGCAGCTAAAGGAGGATAAACTGTTCAACCTGTACCAACACCTCTTTCAACTATACCTCTTATAAGAAGGAGAGTTAAAGATGGAGGTAGAAGTCAAAACCTTATATTATTTATTCGAGGAAAAGCTATATCAGGTGCTCCTAATATAAGAGGAACAAGTCAGTTACCAAAACCACCAATTATAATAGGTATAACTATAAAAAAAATTATAACAAAAGCATGAGCAGTTACAATAACATTATAAATCTGATCATCTCCAATTAAACTTCCTGGTTGTCCTAATTCAGCTCGAATAATTAACCTTAAAGATGTTCCTACTATTCCTGCTCAAGCACCAAAAATAAAATATAAAGTACCAATATCTTTATG
MgrW608_IS_NCP    AGTGTTTAAATTTCGGTCTGTTAATAATATAGTAATAGCTCCTGCTAATACTGGTAAAGATAGAAGAAGTAAAATAGCTGTAATAAAAACAGATCATACAAATAAAGGTATACGATCTATTGTTATACCAGAGGGTCGTATATTAATAACTGTTGTTATAAAATTAACTGCACCTAAAATAGAAGACACCCCAGCGAGATGTAGAGAAAAAATACCTAAATCAACAGATGCTCCTGCATGAGCAATACCTGCAGCTAAAGGAGGATAAACTGTTCAACCTGTACCAACACCTCTTTCAACTATACCTCTTATAAGAAGGAGAGTTAAAGATGGAGGTAGAAGTCAAAACCTTATATTATTTATTCGAGGAAAAGCTATATCAGGTGCTCCTAATATAAGAGGAACAAGTCAGTTACCAAAACCACCAATTATAATAGGTATAACTATAAAAAAAATTATAACAAAAGCATGAGCAGTTACAATAACATTATAAATCTGATCATCTCCAATTAAACTTCCTGGTTGTCCTAATTCAGCTCGAATAATTAACCTTAAAGATGTTCCTACTATTCCTGCTCAAGCACCAAAAATAAAATATAAAGTACCAATATCTTTATG
MgrW614_IS_NCP    AGTGTTTAAATTTCGGTCTGTTAATAATATAGTAATAGCTCCTGCTAATACTGGTAAAGATAGAAGAAGTAAAATAGCTGTAATAAAAACAGATCATACAAATAAAGGTATACGATCTATTGTTATACCAGAGGGTCGTATATTAATAACTGTTGTTATAAAATTAACTGCACCTAAAATAGAAGACACCCCAGCGAGATGTAGAGAAAAAATACCTAAATCAACAGATGCTCCTGCATGAGCAATACCTGCAGCTAAAGGAGGATAAACTGTTCAACCTGTACCAACACCTCTTTCAACTATACCTCTTATAAGAAGGAGAGTTAAAGATGGAGGTAGAAGTCAAAACCTTATATTATTTATTCGAGGAAAAGCTATATCAGGTGCTCCTAATATAAGAGGAACAAGTCAGTTACCAAAACCACCAATTATAATAGGTATAACTATAAAAAAAATTATAACAAAAGCATGAGCAGTTACAATAACATTATAAATCTGATCATCTCCAATTAAACTTCCTGGTTGTCCTAATTCAGCTCGAATAATTAACCTTAAAGATGTTCCTACTATTCCTGCTCAAGCACCAAAAATAAAATATAAAGTACCAATATCTTTATG
MgrW729_ID_NCP    AGTGTTTAAATTTCGGTCTGTTAATAATATAGTAATAGCTCCTGCTAATACTGGTAAAGATAGAAGAAGTAAAATAGCTGTAATAAAAACAGATCATACAAATAAAGGTATACGATCTATTGTTATACCAGAGGGTCGTATATTAATAACTGTTGTTATAAAATTAACTGCACCTAAAATAGAAGACACCCCAGCGAGATGTAGAGAAAAAATACCTAAATCAACAGATGCTCCTGCATGAGCAATACCTGCAGCTAAAGGAGGATAAACTGTTCAACCTGTACCAACACCTCTTTCAACTATACCTCTTATAAGAAGGAGAGTTAAAGATGGAGGTAGAAGTCAAAACCTTATATTATTTATTCGAGGAAAAGCTATATCAGGTGCTCCTAATATAAGAGGAACAAGTCAGTTACCAAAACCACCAATTATAATAGGTATAACCATAAAAAAAATTATAACAAAAGCATGAGCAGTTACAATAACATTATAAATCTGATCATCTCCAATTAAACTTCCTGGTTGTCCTAATTCAGCTCGAATAATTAACCTTAAAGATGTTCCTACTATTCCTGCTCAAGCACCAAAAATAAAATATAAAGTACCAATATCTTTATG
MgrW730_ID_NCP    AGTGTTTAAATTTCGGTCTGTTAGTAATATAGTAATAGCTCCTGCTAATACTGGTAAAGATAGAAGAAGTAAAATAGCTGTAATAAAAACAGATCATACAAATAAAGGTATACGATCTATTGTTATACCAGAGGGTCGTATATTAATAACTGTTGTTATAAAATTAACTGCACCTAAAATAGAAGACACCCCAGCGAGATGTAGAGAAAAAATACCTAAATCAACAGATGCTCCTGCATGAGCAATACCTGCAGCTAAAGGAGGATAAACTGTTCAACCTGTACCAACACCTCTTTCAACTATACCTCTTATAAGAAGGAGAGTTAAAGATGGAGGTAGAAGTCAAAACCTTATATTATTTATTCGAGGAAAAGCTATATCAGGTGCTCCTAATATAAGAGGAACAAGTCAGTTACCAAAACCACCAATTATAATAGGTATAACTATAAAAAAAATTATAACAAAAGCATGAGCAGTTACAATAACATTATAAATCTGATCATCTCCAATTAAACTTCCTGGTTGTCCTAATTCAGCTCGAATAATTAACCTTAAAGATGTTCCTACTATTCCTGCTCAAGCACCAAAAATAAAATATAAAGTACCAATATCTTTATG
MgrW731_ID_NCP    AGTGTTTAAATTTCGGTCTGTTAATAATATAGTAATAGCTCCTGCTAATACTGGTAAAGATAGAAGAAGTAAAATAGCTGTAATAAAAACAGATCATACAAATAAAGGTATACGATCTATTGTTATACCAGAGGGTCGTATATTAATAACTGTTGTTATAAAATTAACTGCACCTAAAATAGAAGACACCCCAGCGAGATGTAGAGAAAAAATACCTAAATCAACAGATGCTCCTGCATGAGCAATACCTGCAGCTAAAGGAGGATAAACTGTTCAACCTGTACCAACACCTCTTTCAACTATACCTCTTATAAGAAGGAGAGTTAAAGATGGAGGTAGAAGTCAAAACCTTATATTATTTATTCGAGGAAAAGCTATATCAGGTGCTCCTAATATAAGAGGAACAAGTCAGTTACCAAAACCACCAATTATAATAGGTATAACTATAAAAAAAATTATAACAAAAGCATGAGCAGTTACAATAACATTATAAATCTGATCATCTCCAATTAAACTTCCTGGTTGTCCTAATTCAGCTCGAATAATTAACCTTAAAGATGTTCCTACTATTCCTGCTCAAGCACCAAAAATAAAATATAAAGTACCAATATCTTTATG
MgrW735_PA_NCP    AGTATTTAAATTTCGGTCTGTTAATAATATAGTAATAGCTCCTGCTAATACTGGTAAAGATAGAAGAAGTAAAATAGCTGTAATAAAAACAGATCATACAAATAAAGGTATACGATCTATTGTTATACCAGAGGGTCGTATATTAATAACTGTTGTTATAAAATTAACTGCACCTAAAATAGAAGACACCCCAGCGAGATGTAGAGAAAAAATACCTAAATCAACAGATGCTCCTGCATGAGCAATACCTGCAGCTAAAGGAGGATAAACTGTTCAACCTGTACCAACACCTCTTTCAACTATACCTCTTATAAGAAGGAGAGTTAAAGATGGAGGTAGAAGTCAAAACCTTATATTATTTATTCGAGGAAAAGCTATATCAGGTGCTCCTAATATAAGAGGAACAAGTCAGTTACCAAAACCACCAATTATAATAGGTATAACTATAAAAAAAATTATAACAAAAGCATGAGCAGTTACAATAACATTATAAATCTGATCATCTCCAATTAAACTTCCTGGTTGTCCTAATTCAGCTCGAATAATTAACCTTAAAGATGTTCCTACTATTCCTGCTCAAGCACCAAAAATAAAATATAAAGTACCAATATCTTTATG
MgrW736_PA_NCP    AGTGTTTAAATTTCGGTCTGTTAATAATATAGTAATAGCTCCTGCTAATACTGGTAAAGATAGAAGAAGTAAAATAGCTGTAATAAAAACAGATCATACAAATAAAGGTATACGATCTATTGTTATACCAGAGGGTCGTATATTAATAACTGTTGTTATAAAATTAACTGCACCTAAAATAGAAGACACCCCAGCGAGATGTAGAGAAAAAATACCTAAATCAACAGATGCTCCTGCATGAGCAATACCTGCAGCTAAAGGAGGATAAACTGTTCAACCTGTACCAACACCTCTTTCAACTATACCTCTTATAAGAAGGAGAGTTAAAGATGGAGGTAGAAGTCAAAACCTTATATTATTTATTCGAGGAAAAGCTATATCAGGTGCTCCTAATATAAGAGGAACAAGTCAGTTACCAAAACCACCAATTATAATAGGTATAACTATAAAAAAAATTATAACAAAAGCATGAGCAGTTACAATAACATTATAAATCTGATCATCTCCAATTAAACTTCCTGGTTGTCCTAATTCAGCTCGAATAATTAACCTTAAAGATGTTCCTACTATTCCTGCTCAAGCACCAAAAATAAAATATAAAGTACCAATATCTTTATG
MgrW750_Hui_NCP   AGTGTTTAAATTTCGGTCTGTTAATAATATAGTAATAGCTCCTGCTAATACTGGTAAAGATAGAAGAAGTAAAATAGCTGTAATAAAAACAGATCATACAAATAAAGGTATACGATCTATTGTTATACCAGAGGGTCGTATATTAATAACTGTTGTTATAAAATTAACTGCACCTAAAATAGAAGACACCCCAGCGAGATGTAGAGAAAAAATACCTAAATCAACAGATGCTCCTGCATGAGCAATACCTGCAGCTAAAGGAGGATAAACTGTTCAACCTGTACCAACACCTCTTTCAACTATACCTCTTATAAGAAGGAGAGTTAAAGATGGAGGTAGAAGTCAAAACCTTATATTATTTATTCGAGGAAAAGCTATATCAGGTGCTCCTAATATAAGAGGAACAAGTCAGTTACCAAAACCACCAATTATAATAGGTATAACTATAAAAAAAATTATAACAAAAGCATGAGCAGTTACAATAACATTATAAATCTGATCATCTCCAATTAAACTTCCTGGTTGTCCTAATTCAGCTCGAATAATTAACCTTAAAGATGTTCCTACTATTCCTGCTCAAGCACCAAAAATAAAATATAAAGTACCAATATCTTTATG
MgrW751_Hui_NCP   AGTGTTTAAATTTCGGTCTGTTAATAATATAGTAATAGCTCCTGCTAATACTGGTAAAGATAGAAGAAGTAAAATAGCTGTAATAAAAACAGATCATACAAATAAAGGTATACGATCTATTGTTATACCAGAGGGTCGTATATTAATAACTGTTGTTATAAAATTAACTGCACCTAAAATAGAAGACACCCCAGCGAGATGTAGAGAAAAAATACCTAAATCAACAGATGCTCCTGCATGAGCAATACCTGCAGCTAAAGGAGGATAAACTGTTCAACCTGTACCAACACCTCTTTCAACTATACCTCTTATAAGAAGGAGAGTTAAAGATGGAGGTAGAAGTCAAAACCTTATATTATTTATTCGAGGAAAAGCTATATCAGGTGCTCCTAATATAAGAGGAACAAGTCAGTTACCAAAACCACCAATTATAATAGGTATAACTATAAAAAAAATTATAACAAAAGCATGAGCAGTTACAATAACATTATAAATCTGATCATCTCCAATTAAACTTCCTGGTTGTCCTAATTCAGCTCGAATAATTAACCTTAAAGATGTTCCTACTATTCCTGCTCAAGCACCAAAAATAAAATATAAAGTACCAATATCTTTATG
MsuW534__SO_TdF   AGTGTTTAAATTTCGGTCTGTTAATAATATAGTAATAGCTCCTGCTAATACTGGTAAAGATAGAAGAAGTAAAATAGCTGTAATAAAAACAGATCATACAAATAAAGGTATACGATCTATTGTTATACCAGAGGGTCGTATATTAATAACTGTTGTTATAAAATTAACTGCACCTAAAATAGAAGACACCCCAGCGAGATGTAGAGAAAAAATACCTAAATCAACAGATGCTCCTGCATGAGCAATACCTGCAGCTAAAGGAGGATAAACTGTTCAACCTGTACCAACACCTCTTTCAACTATACCTCTTATAAGAAGGAGAGTTAAAGATGGAGGTAGAAGTCAAAACCTTATATTATTTATTCGAGGAAAAGCTATATCAGGTGCTCCTAATATAAGAGGAACAAGTCAGTTACCAAAACCACCAATTATAATAGGTATAACTATAAAAAAAATTATAACAAAAGCATGAGCAGTTACAATAACATTATAAATCTGATCATCTCCAATTAAACTTCCTGGTTGTCCTAATTCAGCTCGAATAATTAACCTTAAAGATGTTCCTACTATTCCTGCTCAAGCACCAAAAATAAAATATAAAGTACCAATATCTTTATG
MsuW535__SO_TdF   AGTGTTTAAATTTCGGTCTGTTAATAATATAGTAATAGCTCCTGCTAATACTGGTAAAGATAGAAGAAGTAAAATAGCTGTAATAAAAACAGATCATACAAATAAAGGTATACGATCTATTGTTATACCAGAGGGTCGTATATTAATAACTGTTGTTATAAAATTAACTGCACCTAAAATAGAAGACACCCCAGCGAGATGTAGAGAAAAAATACCTAAATCAACAGATGCTCCTGCATGAGCAATACCTGCAGCTAAAGGAGGATAAACTGTTCAACCTGTACCAACACCTCTTTCAACTATACCTCTTATAAGAAGGAGAGTTAAAGATGGAGGTAGAAGTCAAAACCTTATATTATTTATTCGAGGAAAAGCTATATCAGGTGCTCCTAATATAAGAGGAACAAGTCAGTTACCAAAACCACCAATTATAATAGGTATAACCATAAAAAAAATTATAACAAAAGCATGAGCAGTTACAATAACATTATAAATCTGATCATCTCCAATTAAACTTCCTGGTTGTCCTAATTCAGCTCGAATAATTAACCTTAAAGATGTTCCTACTATTCCTGCTCAAGCACCAAAAATAAAATATAAAGTACCAATATCTTTATG
MgrW550__BG_TdF   AGTGTTTAAATTTCGGTCTGTTAATAATATAGTAATAGCTCCTGCTAATACTGGTAAAGATAGAAGAAGTAAAATAGCTGTAATAAAAACAGATCATACAAATAAAGGTATACGATCTATTGTTATACCAGAGGGTCGTATATTAATAACTGTTGTTATAAAATTAACTGCACCTAAAATAGAAGACACCCCAGCGAGATGTAGAGAAAAAATACCTAAATCAACAGATGCTCCTGCATGAGCAATACCTGCAGCTAAAGGAGGATAAACTGTTCAACCTGTACCAACACCTCTTTCAACTATACCTCTTATAAGAAGGAGAGTTAAAGATGGAGGTAGAAGTCAAAACCTTATATTATTTATTCGAGGAAAAGCTATATCAGGTGCTCCTAATATAAGAGGAACAAGTCAGTTACCAAAACCACCAATTATAATAGGTATAACTATAAAAAAAATTATAACAAAAGCATGAGCAGTTACAATAACATTATAAATCTGATCATCTCCAATTAAACTTCCTGGTTGTCCTAATTCAGCTCGAATAATTAACCTTAAAGATGTTCCTACTATTCCTGCTCAAGCACCAAAAATAAAATATAAAGTACCAATATCTTTATG
MgrW551__BG_TdF   AGTGTTTAAATTTCGGTCTGTTAATAATATAGTAATAGCTCCTGCTAATACTGGCAAAGATAGAAGAAGTAAAATAGCTGTAATAAAAACAGATCATACAAATAAAGGTATACGATCTATTGTTATACCAGAGGGTCGTATATTAATAACTGTTGTTATAAAATTAACTGCACCTAAAATAGAAGACACCCCAGCGAGATGTAGAGAAAAAATACCTAAATCAACAGATGCTCCTGCATGAGCAATACCTGCAGCTAAAGGAGGATAAACTGTTCAACCTGTACCAACACCTCTTTCAACTATACCTCTTATAAGAAGGAGAGTTAAAGATGGAGGTAGAAGTCAAAACCTTATATTATTTATTCGAGGAAAAGCTATATCAGGTGCTCCTAATATAAGAGGAACAAGTCAGTTACCAAAACCACCAATTATAATAGGTATAACTATAAAAAAAATTATAACAAAAGCATGAGCAGTTACAATAACATTATAAATCTGATCATCTCCAATTAAACTTCCTGGTTGTCCTAATTCAGCTCGAATAATTAACCTTAAAGATGTTCCTACTATTCCTGCTCAAGCACCAAAAATAAAATATAAAGTACCAATATCTTTATG
MgrW553__BG_TdF   AGTGTTTAAATTTCGGTCTGTTAATAATATAGTAATAGCTCCTGCTAATACTGGTAAAGATAGAAGAAGTAAAATAGCTGTAATAAAAACAGATCATACAAATAAAGGTATACGATCTATTGTTATACCAGAGGGTCGTATATTAATAACTGTTGTTATAAAATTAACTGCACCTAAAATAGAAGACACCCCAGCGAGATGTAGAGAAAAAATACCTAAATCAACAGATGCTCCTGCATGAGCAATACCTGCAGCTAAAGGAGGATAAACTGTTCAACCTGTACCAACACCTCTTTCAACTATACCTCTTATAAGAAGGAGAGTTAAAGATGGAGGTAGAAGTCAAAACCTTATATTATTTATTCGAGGAAAAGCTATATCAGGTGCTCCTAATATAAGAGGAACAAGTCAGTTACCAAAACCACCAATTATAATAGGTATAACTATAAAAAAAATTATAACAAAAGCATGAGCAGTTACAATAACATTATAAATCTGATCATCTCCAATTAAACTTCCTGGTTGTCCTAATTCAGCTCGAATAATTAACCTTAAAGATGTTCCTACTATTCCTGCTCAAGCACCAAAAATAAAATATAAAGTACCAATATCTTTATG
MsuW555__BV_TdF   AGTGTTTAAATTTCGGTCTGTTAACAATATAGTAATAGCTCCTGCTAATACTGGTAAAGATAGAAGAAGTAAAATAGCTGTAATAAAAACAGATCATACAAATAAAGGTATACGATCTATTGTTATACCAGAGGGTCGTATATTAATAACTGTTGTTATAAAATTAACTGCACCTAAAATAGAAGACACCCCAGCGAGATGAAGAGAAAAAATACCTAAATCAACAGATGCTCCTGCATGAGCAATACCTGCAGCTAAAGGAGGATAAACTGTTCAACCTGTACCAACACCTCTTTCAACTATACCTCTTATAAGAAGGAGAGTTAAAGATGGAGGTAGAAGTCAAAACCTTATATTATTTATTCGAGGAAAAGCTATATCAGGTGCTCCTAATATAAGAGGAACAAGTCAGTTACCAAAACCACCAATTATAATAGGTATAACTATAAAAAAAATTATAACAAAAGCATGAGCAGTTACAATAACATTATAAATCTGATCATCTCCAATTAAACTTCCTGGTTGTCCTAATTCAGCTCGAATAATTAACCTTAAAGATGTTCCTACTATTCCTGCTCAAGCACCAAAAATAAAATATAAAGTACCAATATCTTTATG
MsuW556__BV_TdF   AGTGTTTAAATTTCGGTCTGTTAATAATATAGTAATAGCTCCTGCTAATACTGGTAAAGATAGAAGAAGTAAAATAGCTGTAATAAAAACAGATCATACAAATAAAGGTATACGATCTATTGTTATACCAGAGGGTCGTATATTAATAACTGTTGTTATAAAATTAACTGCACCTAAAATAGAAGACACCCCAGCGAGATGTAGAGAAAAAATACCTAAATCAACAGATGCTCCTGCATGAGCAATACCTGCAGCTAAAGGAGGATAAACTGTTCAACCTGTACCAACACCTCTTTCAACTATACCTCTTATAAGAAGGAGAGTTAAAGATGGAGGTAGAAGTCAAAACCTTATATTATTTATTCGAGGAAAAGCTATATCAGGTGCTCCTAATATAAGAGGAACAAGTCAGTTACCAAAACCACCAATTATAATAGGTATAACTATAAAAAAAATTATAACAAAAGCATGAGCAGTTACAATAACATTATAAATCTGATCATCTCCAATTAAACTTCCTGGTTGTCCTAATTCAGCTCGAATAATTAACCTTAAAGATGTTCCTACTATTCCTGCTCAAGCACCAAAAATAAAATATAAAGTACCAATATCTTTATG
MsuW557__BV_TdF   AGTGTTTAAATTTCGGTCTGTTAATAATATAGTAATAGCTCCTGCTAATACTGGTAAAGATAGAAGAAGTAAAATAGCTGTAATAAAAACAGATCATACAAATAAAGGTATACGATCTATTGTTATACCAGAGGGTCGTATATTAATAACTGTTGTTATAAAATTAACTGCACCTAAAATAGAAGACACCCCAGCGAGATGTAGAGAAAAAATACCTAAATCAACAGATGCTCCTGCATGAGCAATACCTGCAGCTAAAGGAGGATAAACTGTTCAACCTGTACCAACACCTCTTTCAACTATACCTCTTATAAGAAGGAGAGTTAAAGATGGAGGTAGAAGTCAAAACCTTATATTATTTATTCGAGGAAAAGCTATATCAGGTGCTCCTAATATAAGAGGAACAAGTCAGTTACCAAAACCACCAATTATAATAGGTATAACCATAAAAAAAATTATAACAAAAGCATGAGCAGTTACAATAACATTATAAATCTGATCATCTCCAATTAAACTTCCTGGTTGTCCTAATTCAGCTCGAATAATTAACCTTAAAGATGTTCCTACTATTCCTGCTCAAGCACCAAAAATAAAATATAAAGTACCAATATCTTTATG
MsuW559__BV_TdF   AGTGTTTAAATTTCGGTCTGTTAATAATATAGTAATAGCTCCTGCTAATACTGGTAAAGATAGAAGAAGTAAAATAGCTGTAATAAAAACAGATCATACAAATAAAGGTATACGATCTATTGTTATACCAGAGGGTCGTATATTAATAACTGTTGTTATAAAATTAACTGCACCTAAAATAGAAGACACCCCAGCGAGATGTAGAGAAAAAATACCTAAATCAACAGATGCTCCTGCATGAGCAATACCTGCAGCTAAAGGAGGATAAACTGTTCAACCTGTACCAACACCTCTTTCAACTATACCTCTTATAAGAAGGAGAGTTAAAGATGGAGGTAGAAGTCAAAACCTTATATTATTTATTCGAGGAAAAGCTATATCAGGTGCTCCTAATATAAGAGGAACAAGTCAGTTACCAAAACCACCAATTATAATAGGTATAACTATAAAAAAAATTATAACAAAAGCATGAGCAGTTACAATAACATTATAAATCTGATCATCTCCAATTAAACTTCCTGGTTGTCCTAATTCAGCTCGAATAATTAACCTTAAAGATGTTCCTACTATTCCTGCTCAAGCACCAAAAATAAAATATAAAGTACCAATATCTTTATG
MsuW561__BV_TdF   AGTGTTTAAATTTCGGTCTGTTAATAATATAGTAATAGCTCCTGCTAATACTGGTAAAGATAGAAGAAGTAAAATAGCTGTAATAAAAACAGATCATACAAATAAAGGTATACGATCTATTGTTATACCAGAGGGTCGTATATTAATAACTGTTGTTATAAAATTAACTGCACCTAAAATAGAAGACACCCCAGCGAGATGTAGAGAAAAAATACCTAAATCAACAGATGCTCCTGCATGAGCAATACCTGCAGCTAAAGGAGGATAAACTGTTCAACCCGTACCAACACCTCTTTCAACTATACCTCTTATAAGAAGGAGAGTTAAAGACGGAGGTAGAAGTCAAAACCTTATATTATTTATTCGAGGAAAAGCTATATCAGGTGCTCCTAATATAAGAGGAACAAGTCAGTTACCAAAACCACCAATTATAATAGGTATAACTATAAAAAAAATTATAACAAAAGCATGAGCAGTTACAATAACATTATAAATCTGATCATCTCCAATTAAACTTCCTGGTTGTCCTAATTCAGCTCGAATAATTAACCTTAAAGATGTTCCTACTATTCCTGCTCAAGCACCAAAAATAAAATATAAAGTACCAATATCTTTATG
MsuW562__BV_TdF   AGTGTTTAAATTTCGGTCTGTTAATAATATAGTAATAGCTCCTGCTAATACTGGTAAAGATAGAAGAAGTAAAATAGCTGTAATAAAAACAGATCACACAAATAAAGGTATACGATCTATTGTTATACCAGAGGGTCGTATATTAATAACTGTTGTTATAAAATTAACTGCACCTAAAATAGAAGACACCCCAGCGAGATGTAGAGAAAAAATACCTAAATCAACAGATGCTCCTGCATGAGCAATACCTGCAGCTAAAGGAGGATAAACTGTTCAACCTGTACCAACACCTCTTTCAACTATACCTCTTATAAGAAGGAGAGTTAAAGATGGAGGTAGAAGTCAAAACCTTATATTATTTATTCGAGGAAAAGCTATATCAGGTGCTCCTAATATAAGAGGAACAAGTCAGTTACCAAAACCACCAATTATAATAGGTATAACTATAAAAAAAATTATAACAAAAGCATGAGCAGTTACAATAACATTATAAATCTGATCATCTCCAATTAAACTTCCTGGTTGTCCTAATTCAGCTCGAATAATTAACCTTAAAGATGTTCCTACTATTCCTGCTCAAGCACCAAAAATAAAATATAAAGTACCAATATCTTTATG
MsuW609_IS_NCP    AGTGTTTAAATTTCGGTCTGTTAATAATATAGTAATAGCTCCTGCTAATACTGGTAAAGATAGAAGAAGTAAAATAGCTGTAATAAAAACAGATCATACAAATAAAGGTATACGATCTATTGTTATACCAGAGGGTCGTATATTAATAACTGTTGTTATAAAATTAACTGCACCTAAAATAGAAGACACCCCAGCGAGATGTAGAGAAAAAATACCTAAATCAACAGATGCTCCTGCATGAGCAATACCTGCAGCTAAAGGAGGATAAACTGTTCAACCTGTACCAACACCTCTTTCAACTATACCTCTTATAAGAAGTAGAGTTAAAGATGGAGGTAGAAGTCAAAACCTTATATTATTTATTCGAGGAAAAGCTATATCAGGTGCTCCTAATATAAGAGGAACAAGTCAGTTACCAAAACCACCAATTATAATAGGTATAACTATAAAAAAAATTATAACAAAAGCATGAGCAGTTACAATAACATTATAAATCTGATCATCTCCAATTAAACTTCCTGGTTGTCCTAATTCAGCTCGAATAATTAACCTTAAAGATGTTCCTACTATTCCTGCTCAAGCACCAAAAATAAAATATAAAGTACCAATATCTTTATG
MsuW610_IS_NCP    AGTGTTTAAATTTCGGTCTGTTAATAATATAGTAATAGCTCCTGCTAATACTGGTAAAGATAGAAGAAGTAAAATAGCTGTAATAAAAACAGATCATACAAATAAAGGTATACGATCTATTGTTATACCAGAGGGTCGTATATTAATAACTGTTGTTATAAAATTAACTGCACCTAAAATAGAAGACACCCCAGCGAGATGTAGAGAAAAAATACCTAAATCAACAGATGCTCCTGCATGAGCAATACCTGCAGCTAAAGGAGGATAAACTGTTCAACCTGTACCAACACCTCTTTCAACTATACCTCTTATAAGAAGGAGAGTTAAAGATGGAGGTAGAAGTCAAAACCTTATATTATTTATTCGAGGAAAAGCTATATCAGGTGCTCCTAATATAAGAGGAACAAGTCAGTTACCAAAACCACCAATTATAATAGGTATAACTATAAAAAAAATTATAACAAAAGCATGAGCAGTTACAATAACATTATAAATCTGATCATCTCCAATTAAACTTCCTGGTTGTCCTAATTCAGCTCGAATAATTAACCTTAAAGATGTTCCTACTATTCCTGCTCAAGCACCAAAAATAAAATATAAAGTACCAATATCTTTATG
MsuW611_IS_NCP    AGTGTTTAAATTTCGGTCTGTTAATAATATAGTAATAGCTCCTGCTAATACTGGTAAAGATAGAAGAAGTAAAATAGCTGTAATAAAAACAGATCATACAAATAAAGGTATACGATCTATTGTTATACCAGAGGGTCGTATATTAATAACTGTTGTTATAAAATTAACTGCACCTAAAATAGAAGACACCCCAGCGAGATGTAGAGAAAAAATACCTAAATCAACAGATGCTCCTGCATGAGCAATACCTGCAGCTAAAGGAGGATAAACTGTTCAACCTGTACCAACACCTCTTTCAACTATACCTCTTATAAGAAGGAGAGTTAAAGATGGAGGTAGAAGTCAAAACCTTATATTATTTATTCGAGGAAAAGCTATATCAGGTGCTCCTAATATAAGAGGAACAAGTCAGTTACCAAAACCACCAATTATAATAGGTATAACTATAAAAAAAATTATAACAAAAGCATGAGCAGTTACAATAACATTATAAATCTGATCATCTCCAATTAAACTTCCTGGTTGTCCTAATTCAGCTCGAATAATTAACCTTAAAGATGTTCCTACTATTCCTGCTCAAGCACCAAAAATAAAATATAAAGTACCAATATCTTTATG
MsuW612_IS_NCP    AGTGTTTAAATTTCGGTCTGTTAATAATATAGTAATAGCTCCTGCTAATACTGGTAAAGATAGAAGAAGTAAAATAGCTGTAATAAAAACAGATCATACAAATAAAGGTATACGATCTATTGTTATACCAGAGGGTCGTATATTAATAACTGTTGTTATAAAATTAACTGCACCTAAAATAGAAGACACCCCAGCGAGATGTAGAGAAAAAATACCTAAATCAACAGATGCTCCTGCATGAGCAATACCTGCAGCTAAAGGAGGATAAACTGTTCAACCTGTACCAACACCTCTTTCAACTATACCTCTTATAAGAAGGAGAGTTAAAGATGGGGGTAGAAGTCAAAACCTTATATTATTTATTCGAGGAAAAGCTATATCAGGTGCTCCTAATATAAGAGGAACAAGTCAGTTACCAAAACCACCAATTATAATAGGTATAACTATAAAAAAAATTATAACAAAAGCATGAGCAGTTACAATAACATTATAAATCTGATCATCTCCAATTAAACTTCCTGGTTGTCCTAATTCAGCTCGAATAATTAACCTTAAAGATGTTCCTACTATTCCTGCTCAAGCACCAAAAATAAAATATAAAGTACCAATATCTTTATG
MsuW613_IS_NCP    AGTGTTTAAATTTCGGTCTGTTAATAATATAGTAATAGCTCCTGCTAATACTGGTAAAGATAGAAGAAGTAAAATAGCTGTAATAAAAACAGATCATACAAATAAAGGTATACGATCTATTGTTATACCAGAGGGTCGTATATTAATAACTGTTGTTATAAAATTAACTGCACCTAAAATAGAAGACACCCCAGCGAGATGTAGAGAAAAAATACCTAAATCAACAGATGCTCCTGCATGAGCAATACCTGCAGCTAAAGGAGGATAAACTGTTCAACCTGTACCAACACCTCTTTCAACTATACCTCTTATAAGAAGGAGAGTTAAAGATGGAGGTAGAAGTCAAAACCTTATATTATTTATTCGAGGAAAAGCTATATCAGGTGCTCCTAATATAAGAGGAACAAGTCAGTTACCAAAACCACCAATTATAATAGGTATAACTATAAAAAAAATTATAACAAAAGCATGAGCAGTTACAATAACATTATAAATCTGATCATCTCCAATTAAACTTCCTGGTTGTCCTAATTCAGCTCGAATAATTAACCTTAAAGATGTTCCTACTATTCCTGCTCAAGCACCAAAAATAAAATATAAAGTACCAATATCTTTATG
MsuW615_IS_NCP    AGTGTTTAAATTTCGGTCTGTTAATAATATAGTAATAGCTCCTGCTAATACTGGTAAAGATAGAAGAAGTAAAATAGCTGTAATAAAAACAGATCATACAAATAAAGGTATACGATCTATTGTTATACCAGAGGGTCGTATATTAATAACTGTTGTTATAAAATTAACTGCACCTAAAATAGAAGACACCCCAGCGAGATGTAGAGAAAAAATACCTAAATCAACAGATGCTCCTGCATGAGCAATACCTGCAGCTAAAGGAGGATAAACTGTTCAGCCTGTACCAACACCTCTTTCAACTATACCTCTTATAAGAAGGAGAGTTAAAGATGGAGGTAGAAGTCAAAACCTTATATTATTTATTCGAGGAAAAGCTATATCAGGTGCTCCTAATATAAGAGGAACAAGTCAATTACCAAAACCACCAATTATAATAGGTATAACTATAAAAAAAATTATAACAAAAGCATGAGCAGTTACAATAACATTATAAATCTGATCATCTCCAATTAAACTTCCTGGTTGTCCTAATTCAGCTCGAATAATTAACCTTAAAGATGTTCCTACTATTCCTGCTCAAGCACCAAAAATAAAATATAAAGTACCAATATCTTTATG
MsuW622_ILm_NCP   AGTGTTTAAATTTCGGTCTGTTAACAATATAGTAATAGCTCCTGCTAATACTGGTAAGGATAGAAGAAGTAAAATAGCTGTAATAAAAACAGATCATACAAATAAAGGTATACGATCTATTGTTATACCAGAGGGTCGTATATTAATAACTGTTGTTATAAAATTAACTGCACCTAAAATAGAAGACACCCCAGCGAGATGTAGAGAAAAAATACCTAAATCAACAGATGCTCCTGCATGAGCAATACCTGCAGCTAAAGGAGGATAAACTGTTCAACCTGTACCAACACCTCTTTCAACTATACCTCTTATAAGAAGGAGAGTTAAAGACGGAGGTAGAAGTCAAAACCTTATATTATTTATTCGAGGAAAAGCTATATCAGGTGCTCCTAATATAAGAGGAACAAGTCAGTTACCAAAACCACCAATTATAATAGGTATAACTATAAAAAAAATTATAACAAAAGCATGAGCAGTTACAATAACATTATAAATCTGATCATCTCCAATTAAACTTCCTGGTTGTCCTAATTCAGCTCGAATAATTAACCTTAAAGATGTTCCTACTATTCCTGCTCAAGCACCAAAAATAAAATATAAAGTACCAATATCTTTATG
;
end;
