# Supplementary material for: Discrete phenotypes are not underpinned by genome-wide genetic differentiation in the squat lobster Munida gregaria (Crustacea: Decapoda: Munididae): a multi-marker study covering the Patagonian shelf
Source: BMC Evol Biol. 2016 Dec 1;16:258. doi: 10.1186/s12862-016-0836-4 (PMC5131467; doi:10.1186/s12862-016-0836-4)
Supplement: Additional file 8: — Data S2. Microsatellite data file for each ecotype under three major sampling areas. (TXT 17 kb) [file 12862_2016_836_MOESM8_ESM.txt]

global2m
npops = 5
nloci = 9
	m4		m8		m46		m52		m60		m62		m81		m90		m120
pop = Mgr_FI
Mgr_FI_001	299	308	322	322	168	168	168	172	178	220	161	165	312	320	241	247	288	288
Mgr_FI_002	296	308	310	346	168	168	168	168	210	214	161	163	312	320	235	244	288	288
Mgr_FI_003	305	308	322	338	168	168	168	172	178	250	161	161	312	320	238	238	282	288
Mgr_FI_004	302	323	322	338	168	168	170	170	178	178	163	163	312	322	238	250	288	288
Mgr_FI_005	305	329	322	346	168	168	166	170	170	178	161	161	320	320	238	244	282	288
Mgr_FI_006	308	311	322	322	168	168	166	170	192	242	161	167	312	320	238	250	288	288
Mgr_FI_007	308	308	322	342	168	168	168	170	178	242	161	163	314	318	235	244	288	288
Mgr_FI_008	308	329	322	342	168	168	170	172	210	210	161	163	314	314	238	247	288	288
Mgr_FI_009	305	308	320	322	168	168	170	172	178	234	159	163	312	320	238	238	285	288
Mgr_FI_010	308	308	318	338	166	168	168	172	178	194	161	161	312	320	238	244	288	288
Mgr_FI_011	308	308	338	342	168	168	160	170	222	222	163	163	312	320	238	247	285	288
Mgr_FI_012	305	305	338	338	166	168	172	172	178	230	161	163	320	320	238	244	288	318
Mgr_FI_013	311	332	322	342	168	168	170	174	178	212	161	163	312	314	232	238	288	288
Mgr_FI_014	305	308	338	342	168	168	170	172	178	210	163	165	320	320	232	250	249	288
Mgr_FI_015	305	323	346	346	168	168	172	172	178	258	161	163	312	320	238	238	288	288
Mgr_FI_016	305	308	338	346	168	170	168	172	218	238	161	161	312	320	241	241	288	288
Mgr_FI_017	317	338	322	342	168	168	166	170	178	252	161	161	312	312	250	250	288	288
Mgr_FI_018	305	332	322	338	168	168	170	172	178	178	161	161	312	320	238	247	288	288
Mgr_FI_019	296	308	342	346	168	168	170	176	210	244	161	161	312	320	241	247	288	288
Mgr_FI_020	305	305	322	346	168	168	170	170	178	178	161	161	320	320	232	244	288	288
Mgr_FI_021	305	305	346	350	168	168	172	172	218	218	161	163	304	312	235	247	288	288
Mgr_FI_022	305	308	342	346	168	168	170	170	178	222	161	161	320	320	238	244	288	288
Mgr_FI_023	305	311	322	346	168	168	170	170	178	212	161	163	312	314	238	247	288	288
Mgr_FI_024	305	308	322	322	168	168	172	172	208	220	161	161	320	320	244	247	288	288
Mgr_FI_025	299	332	322	342	168	168	170	172	178	210	161	163	312	320	244	244	264	288
Mgr_FI_026	305	308	320	320	168	168	170	174	178	210	161	161	312	320	238	250	288	288
Mgr_FI_027	296	305	338	338	166	168	168	172	174	210	161	161	312	320	238	247	288	288
Mgr_FI_028	329	332	320	322	166	168	170	170	178	244	161	163	312	320	235	250	288	288
Mgr_FI_029	305	305	338	342	166	168	168	172	212	242	161	163	312	312	238	244	288	288
Mgr_FI_030	305	305	346	364	168	168	166	170	178	218	161	161	312	320	235	250	288	288
Mgr_FI_031	302	314	338	342	168	168	170	172	218	244	161	163	312	312	238	250	288	288
Mgr_FI_032	296	308	322	322	168	168	168	172	216	222	161	161	320	322	238	250	288	288
Mgr_FI_033	305	308	322	346	168	168	170	172	180	244	161	161	306	312	235	244	288	288
Mgr_FI_034	305	308	338	346	168	168	170	172	178	212	161	161	320	322	232	241	288	288
Mgr_FI_035	317	332	342	362	168	168	160	166	210	230	161	161	312	312	238	250	288	288
Mgr_FI_036	305	305	322	328	168	168	172	172	220	220	161	161	312	320	238	244	270	288
Mgr_FI_037	296	305	342	346	168	168	168	170	192	242	161	165	312	320	238	244	288	288
Mgr_FI_038	302	305	338	346	166	166	168	174	210	210	161	161	312	320	235	250	288	288
Mgr_FI_039	308	308	322	346	166	168	170	172	178	212	161	161	312	320	241	241	264	288
Mgr_FI_040	308	308	320	342	168	168	168	172	170	208	161	161	320	320	235	247	288	288
Mgr_FI_041	299	302	320	322	168	168	170	172	178	178	161	165	312	312	235	247	288	288
Mgr_FI_042	305	329	338	338	168	168	170	172	192	216	161	163	312	314	238	250	288	288
Mgr_FI_043	305	305	322	342	168	168	172	174	174	212	161	161	312	320	238	253	288	288
Mgr_FI_044	305	332	344	346	168	168	172	172	178	208	161	165	312	312	241	247	288	288
Mgr_FI_045	305	305	322	338	168	168	170	170	178	178	161	163	320	320	238	244	282	288
Mgr_FI_046	305	329	322	346	168	168	164	170	208	210	161	161	312	320	241	250	288	288
Mgr_FI_047	308	308	324	346	168	168	168	176	178	178	161	161	320	320	238	244	288	288
Mgr_FI_048	314	332	322	338	168	168	168	172	178	180	161	163	312	312	238	244	288	288
Mgr_FI_049	305	308	316	322	168	168	166	172	178	178	161	161	312	312	244	250	288	288
Mgr_FI_050	302	317	322	346	168	168	170	172	178	210	161	163	312	320	238	244	288	288
Mgr_FI_051	308	323	322	342	168	168	172	172	178	228	161	163	312	312	235	247	282	288
Mgr_FI_052	305	305	340	342	168	168	174	176	210	210	161	163	312	320	238	244	288	288
Mgr_FI_053	305	329	346	350	168	168	170	172	216	234	161	161	306	312	235	247	288	288
Mgr_FI_054	299	308	346	346	166	170	168	172	242	244	155	161	308	312	238	244	288	288
Mgr_FI_055	308	308	322	338	168	168	168	170	178	208	161	161	312	312	238	241	288	288
Mgr_FI_056	305	329	322	346	168	168	166	166	178	222	161	163	312	322	238	250	264	270
Mgr_FI_057	299	314	328	338	168	168	168	172	230	232	161	161	312	320	235	247	288	288
Mgr_FI_058	296	305	322	338	168	168	168	172	178	202	161	163	312	312	238	238	270	288
Mgr_FI_059	305	308	338	346	168	168	172	172	210	210	161	163	312	320	241	250	288	288
Mgr_FI_060	305	305	342	346	168	168	168	170	178	240	161	161	306	312	244	244	264	288
Mgr_FI_061	302	323	322	338	168	168	170	172	178	212	161	163	312	320	241	250	288	288
Mgr_FI_062	308	308	322	342	168	168	170	172	230	242	161	161	312	312	235	244	288	288
Mgr_FI_063	308	308	342	346	168	168	168	170	178	208	161	163	312	312	238	247	288	288
Mgr_FI_064	308	323	338	346	168	168	168	170	178	238	163	165	312	320	235	247	288	288
Mgr_FI_065	305	314	310	322	168	168	168	172	226	258	161	163	312	320	238	244	288	288
Mgr_FI_066	302	308	322	322	168	168	166	172	250	250	161	161	320	320	241	253	270	285
Mgr_FI_067	305	329	322	342	168	168	170	174	234	234	161	163	312	314	238	250	288	288
Mgr_FI_068	305	308	342	346	168	168	168	172	210	228	161	161	312	312	241	247	288	288
Mgr_FI_069	305	308	324	338	168	168	170	172	178	240	161	161	312	322	241	250	288	306
Mgr_FI_070	305	338	316	346	168	168	168	172	178	246	161	163	312	312	244	250	288	288
Mgr_FI_071	305	332	342	346	168	168	168	172	208	220	163	165	312	314	244	247	288	288
Mgr_FI_072	317	332	310	318	166	168	168	172	180	210	159	161	312	320	244	244	282	285
Mgr_FI_073	299	305	?	?	168	168	162	172	210	210	161	163	312	314	235	244	261	288
Mgr_FI_074	305	332	310	322	168	168	168	170	210	220	161	161	312	320	238	244	270	288
Mgr_FI_075	305	308	338	346	168	168	166	170	246	248	161	163	312	320	244	250	288	288
Mgr_FI_076	305	305	322	346	168	168	170	172	178	194	161	161	312	312	235	247	288	288
Mgr_FI_077	305	305	322	338	168	170	172	172	178	178	161	163	312	320	244	250	264	288
Mgr_FI_078	305	332	322	346	168	168	170	172	178	178	161	161	312	312	235	247	285	288
Mgr_FI_079	305	308	322	346	168	168	168	168	178	254	163	163	312	320	238	244	288	288
Mgr_FI_080	305	308	322	342	168	168	170	170	214	226	161	163	314	322	238	247	255	288
Mgr_FI_081	308	308	322	342	168	168	168	172	170	242	161	161	320	322	241	241	288	288
Mgr_FI_082	305	305	320	346	168	168	170	170	178	232	161	161	312	320	244	244	288	288
Mgr_FI_083	305	338	338	342	168	168	170	172	178	244	161	161	312	320	238	244	288	288
Mgr_FI_084	299	338	322	322	168	168	170	170	216	218	161	161	314	320	235	244	282	288
Mgr_FI_085	305	329	320	322	168	168	172	174	178	232	161	163	312	320	238	244	282	288
Mgr_FI_086	305	308	320	342	166	170	168	172	248	248	161	163	312	314	238	250	288	288
Mgr_FI_087	308	332	342	346	168	168	170	170	246	246	159	161	312	314	235	241	288	288
Mgr_FI_088	308	308	322	342	168	168	168	172	178	228	161	163	320	320	238	247	288	288
Mgr_FI_089	305	305	342	346	168	168	170	172	178	228	161	167	312	320	238	244	264	270
Mgr_FI_090	308	308	322	322	168	170	160	162	178	178	161	163	312	320	238	244	288	288
Mgr_FI_091	323	338	338	350	168	168	168	172	196	252	?	?	314	320	238	244	282	318
Mgr_FI_092	305	308	346	346	168	168	170	172	210	210	161	163	320	320	238	244	288	288
Mgr_FI_093	305	308	324	338	168	168	170	172	178	240	161	161	312	322	244	253	288	306
pop = Mgr_CP
Mgr_CP_094	308	308	310	340	168	168	168	172	170	192	159	161	312	320	238	244	288	312
Mgr_CP_095	308	329	322	346	168	168	168	170	178	248	161	161	312	314	238	241	288	288
Mgr_CP_096	305	308	322	342	168	168	168	170	210	210	161	163	314	320	241	247	288	288
Mgr_CP_097	308	308	338	350	168	168	170	170	178	204	161	163	312	320	241	247	288	312
Mgr_CP_098	305	305	322	322	168	168	168	172	178	270	163	163	312	320	238	247	288	306
Mgr_CP_099	284	290	346	350	166	166	168	172	210	236	161	163	312	320	238	244	288	288
Mgr_CP_100	305	308	342	346	166	166	172	172	178	258	161	165	312	320	241	250	288	288
Mgr_CP_101	305	305	322	322	148	168	170	172	178	238	163	163	312	312	235	244	264	288
Mgr_CP_102	305	308	322	342	168	168	168	168	210	238	161	163	312	320	235	250	264	288
Mgr_CP_103	305	305	318	342	168	168	170	174	210	244	161	161	312	320	238	247	282	288
Mgr_CP_104	305	308	322	350	168	168	170	174	194	242	161	161	312	320	244	250	261	288
Mgr_CP_105	308	308	322	322	166	168	160	160	178	218	163	163	312	312	241	241	288	288
Mgr_CP_106	305	305	322	346	166	168	166	170	170	212	161	163	312	312	235	244	288	288
Mgr_CP_107	302	305	322	346	166	168	166	168	178	238	161	161	312	312	241	241	288	288
Mgr_CP_108	305	308	328	350	166	168	168	172	178	242	161	163	320	320	238	253	288	288
Mgr_CP_109	305	308	342	346	168	168	166	170	178	270	161	161	314	320	241	247	288	288
Mgr_CP_110	305	329	322	342	168	168	172	172	178	250	161	161	312	312	241	241	288	288
Mgr_CP_111	308	308	338	342	168	168	170	172	192	212	161	163	312	322	235	238	288	288
Mgr_CP_112	302	308	322	342	168	168	166	172	210	210	163	167	312	320	235	244	270	288
Mgr_CP_113	305	308	342	346	168	168	170	170	210	212	157	163	314	320	241	241	282	288
Mgr_CP_114	308	308	320	322	168	168	168	170	210	232	161	163	312	312	247	247	288	288
Mgr_CP_115	305	308	346	346	168	168	168	172	208	224	159	163	312	312	235	238	288	288
Mgr_CP_116	284	305	322	342	168	168	170	172	178	210	161	165	304	312	238	247	288	288
Mgr_CP_117	305	305	324	346	168	168	166	174	178	242	161	163	312	314	238	244	288	312
Mgr_CP_118	305	305	342	346	168	168	168	170	178	210	161	161	306	312	238	247	288	288
Mgr_CP_119	305	329	322	338	168	168	170	170	178	228	161	161	312	312	241	247	288	288
Mgr_CP_120	305	338	338	346	168	168	168	168	210	210	161	165	312	320	238	238	288	288
Mgr_CP_121	311	332	322	346	168	170	168	170	236	250	159	161	312	312	238	253	264	288
Mgr_CP_122	305	305	322	338	168	168	168	168	178	242	163	163	312	312	235	244	288	312
Mgr_CP_123	305	305	338	342	168	168	170	172	210	254	161	163	320	320	244	250	288	288
Mgr_CP_124	305	308	320	340	166	168	172	172	178	210	161	161	314	320	235	247	288	288
Mgr_CP_125	308	332	338	358	168	168	168	172	210	220	161	165	312	322	244	256	288	288
Mgr_CP_126	308	332	322	346	168	168	168	172	178	246	161	161	312	320	238	247	264	288
Mgr_CP_127	281	284	320	338	168	168	172	174	178	192	161	165	312	320	238	247	294	300
Mgr_CP_128	305	308	322	322	168	168	170	170	194	208	163	163	312	312	235	241	288	312
Mgr_CP_129	308	311	322	342	168	170	168	170	178	250	161	161	318	322	241	250	288	312
Mgr_CP_130	332	341	338	346	168	168	172	174	212	228	161	163	312	320	238	247	288	288
Mgr_CP_131	308	308	346	346	168	168	172	172	178	244	161	161	312	312	238	244	288	288
Mgr_CP_132	308	308	342	362	168	168	166	168	192	254	163	163	320	320	244	250	288	288
Mgr_CP_133	305	308	284	322	168	170	160	160	252	254	161	163	312	312	235	247	288	288
Mgr_CP_134	305	308	314	328	164	168	170	172	178	216	161	163	312	320	241	247	288	288
Mgr_CP_135	299	305	338	338	168	168	172	172	180	246	163	163	312	320	244	244	264	288
Mgr_CP_136	305	308	322	342	168	168	172	174	210	242	161	163	312	320	244	244	249	285
Mgr_CP_137	305	305	322	346	166	168	168	172	210	244	161	161	296	312	244	250	288	288
Mgr_CP_138	293	308	346	346	166	168	168	172	178	210	161	161	312	312	244	250	288	312
Mgr_CP_139	299	305	320	342	168	168	170	170	246	250	163	163	312	320	238	238	288	288
Mgr_CP_140	305	308	342	346	168	168	170	172	230	230	161	163	312	314	235	247	288	288
Mgr_CP_141	308	308	338	338	168	168	170	170	210	212	163	165	296	320	235	244	288	288
Mgr_CP_142	305	308	346	346	168	168	170	170	210	210	163	165	312	312	244	247	288	288
Mgr_CP_143	305	308	320	322	168	168	166	168	178	190	161	163	296	320	238	247	288	288
Mgr_CP_144	308	308	322	338	168	168	168	170	178	210	161	161	312	320	238	247	288	288
Mgr_CP_145	305	338	322	322	168	168	168	172	236	236	161	163	312	314	238	244	288	288
Mgr_CP_146	305	305	322	342	168	168	168	168	178	210	161	161	320	320	235	241	288	312
Mgr_CP_147	305	332	320	322	168	168	166	170	178	250	161	161	312	312	235	247	288	312
Mgr_CP_148	305	305	322	342	168	168	170	172	178	210	163	163	304	304	238	244	288	288
Mgr_CP_149	305	308	328	346	168	168	168	174	178	232	161	163	312	312	238	244	288	288
Mgr_CP_150	305	308	308	312	168	168	170	172	202	230	163	163	312	320	238	247	288	312
Mgr_CP_151	305	305	322	338	168	168	170	172	192	246	161	163	320	322	238	244	288	312
pop = Mgr_SP
Mgr_SP_152	305	308	322	338	168	168	170	172	178	178	161	163	320	320	238	244	288	288
Mgr_SP_153	302	311	322	342	168	168	170	172	178	240	161	163	314	320	235	241	288	288
Mgr_SP_154	305	305	342	346	168	168	168	170	228	228	161	163	314	320	238	247	288	288
Mgr_SP_155	308	332	342	346	168	168	170	170	178	242	161	161	312	320	238	244	288	312
Mgr_SP_156	305	329	322	342	168	168	170	170	178	226	161	163	320	320	235	244	288	288
Mgr_SP_157	305	305	338	346	168	168	166	172	200	210	161	167	312	312	238	247	288	288
Mgr_SP_158	308	308	322	346	168	168	172	174	248	248	161	163	318	318	238	247	288	288
Mgr_SP_159	305	308	338	342	168	168	170	170	222	238	163	163	320	320	247	250	288	288
Mgr_SP_160	308	332	322	346	168	168	166	168	210	212	161	163	312	320	238	247	288	288
Mgr_SP_161	299	338	342	346	168	168	170	172	178	244	161	163	312	312	235	238	288	288
pop = Msu_CP
Msu_CP_001	305	308	322	342	168	168	168	172	178	234	161	163	312	312	235	244	288	288
Msu_CP_002	293	302	322	338	168	168	170	172	178	210	161	161	312	320	235	244	276	288
Msu_CP_003	305	311	322	342	168	168	170	172	178	244	161	163	312	320	241	241	288	288
Msu_CP_004	305	305	322	342	168	168	168	172	234	246	161	163	320	320	235	247	288	288
Msu_CP_005	305	305	322	338	168	168	166	172	232	248	161	163	312	320	241	241	288	288
Msu_CP_006	296	305	322	346	166	168	170	174	218	240	163	163	312	314	235	247	282	288
Msu_CP_007	305	308	322	322	168	168	170	170	210	216	161	161	320	320	244	250	288	312
Msu_CP_008	305	308	320	346	168	168	170	170	178	224	161	161	312	314	244	244	288	288
Msu_CP_009	266	308	320	346	168	168	168	172	178	210	161	161	312	320	235	247	288	288
Msu_CP_010	305	305	322	350	166	168	166	172	170	210	161	161	312	320	241	250	288	288
Msu_CP_011	308	329	322	342	168	168	168	172	230	246	161	163	312	320	235	247	288	312
Msu_CP_012	305	308	316	350	168	168	168	172	178	232	161	165	320	320	235	241	288	288
pop = Msu_SP
Msu_SP_013	305	305	310	322	168	168	168	172	178	240	161	163	312	320	238	238	288	288
Msu_SP_014	305	329	346	346	166	168	166	170	222	248	161	163	312	320	238	244	288	288
Msu_SP_015	305	308	338	346	168	168	172	172	212	226	161	161	320	320	238	247	288	288
Msu_SP_016	308	308	310	346	168	170	168	170	178	204	161	161	312	320	238	244	288	288
Msu_SP_017	308	308	342	342	168	168	170	170	246	246	161	161	320	320	238	244	288	288
Msu_SP_018	308	308	322	342	168	168	172	180	200	238	161	163	312	312	238	247	288	288
Msu_SP_019	305	332	310	338	168	170	168	170	210	240	161	165	312	312	238	244	264	288
Msu_SP_020	305	308	344	346	160	160	170	170	178	238	161	161	312	312	244	250	288	306
Msu_SP_021	305	308	322	346	168	168	170	172	214	214	161	163	312	314	247	247	282	288
Msu_SP_022	308	329	320	342	168	168	168	172	210	242	161	161	312	320	244	250	288	312
Msu_SP_023	308	308	322	350	168	168	170	172	178	178	163	167	304	312	238	244	288	288
Msu_SP_024	308	308	322	322	168	168	168	174	178	178	161	161	312	320	238	238	288	288
Msu_SP_025	308	308	322	346	168	168	170	172	178	212	159	161	320	320	235	244	276	288
Msu_SP_026	305	305	322	338	168	168	170	170	178	258	159	161	312	320	235	244	288	312
Msu_SP_027	305	305	338	350	168	168	170	172	212	250	161	161	312	320	235	241	264	288
Msu_SP_028	308	308	342	346	168	168	166	172	178	228	163	163	312	320	235	247	288	288
Msu_SP_029	305	308	342	346	168	168	168	168	178	218	161	163	312	320	238	247	288	288
Msu_SP_030	308	332	346	346	166	168	170	172	212	226	161	161	312	320	238	244	288	288
Msu_SP_031	299	308	322	350	168	168	172	176	238	242	161	161	312	320	244	253	288	294
Msu_SP_032	305	305	322	338	160	160	168	170	178	210	161	161	312	312	244	250	288	288
Msu_SP_033	305	305	338	346	168	168	172	178	178	178	161	163	312	322	235	247	288	288
Msu_SP_034	305	308	320	346	168	168	168	168	210	230	161	161	312	320	235	235	288	288
Msu_SP_035	305	308	322	328	168	168	170	172	192	208	163	163	312	320	244	250	288	288
Msu_SP_036	308	308	320	338	168	168	170	174	178	178	161	165	312	314	241	250	288	288
Msu_SP_037	299	305	322	346	168	168	168	170	178	258	161	161	314	320	244	247	270	288
Msu_SP_038	305	308	344	346	168	168	170	170	178	236	161	161	312	312	244	250	288	306
Msu_SP_039	305	305	346	350	168	168	166	168	178	226	161	161	312	320	235	244	288	288
Msu_SP_040	305	305	328	342	168	168	168	170	178	178	161	161	320	320	238	250	288	288
Msu_SP_041	305	305	322	342	168	168	168	168	210	246	161	163	312	320	247	247	264	288
Msu_SP_042	305	305	346	364	168	168	170	172	178	178	161	165	312	312	238	247	288	288
Msu_SP_043	305	308	322	350	168	168	172	172	244	244	161	161	312	312	241	241	288	288
Msu_SP_044	305	305	320	322	164	168	168	170	194	218	161	161	312	312	235	241	288	288
Msu_SP_045	305	329	322	338	168	168	172	172	210	216	161	161	312	320	238	250	264	288
Msu_SP_046	305	308	342	344	168	168	160	172	210	220	161	163	312	320	241	244	288	288
Msu_SP_047	305	305	322	346	168	168	170	176	210	220	159	161	314	320	238	238	288	288
Msu_SP_048	308	308	346	346	168	168	172	172	194	234	161	161	312	314	244	250	288	288
Msu_SP_049	305	308	338	342	168	168	172	174	216	216	161	161	304	312	244	250	288	288
Msu_SP_050	305	308	300	314	168	168	166	172	178	274	161	165	320	320	235	250	282	288
Msu_SP_051	305	323	322	346	168	168	168	168	210	242	161	161	312	312	241	250	288	288
Msu_SP_052	302	305	320	322	168	170	170	172	208	220	161	161	312	320	244	244	270	288
Msu_SP_053	308	308	346	346	168	168	172	172	194	234	161	161	312	314	244	250	288	288
Msu_SP_054	305	308	322	346	168	168	168	172	224	246	161	161	320	320	238	244	282	288
Msu_SP_055	305	332	322	342	168	168	172	172	216	246	161	163	314	314	244	244	288	288
Msu_SP_056	305	308	320	342	168	168	166	172	210	212	161	161	312	320	232	235	252	264
Msu_SP_057	305	338	342	342	168	168	168	168	178	178	161	161	312	314	238	247	288	288
